# Supplementary material for: (1RS,6SR)-Ethyl 4,6-bis­(4-fluoro­phen­yl)-2-oxocyclo­hex-3-ene-1-carboxyl­ate
Source: Acta Crystallogr Sect E Struct Rep Online. 2011 Jan 12;67(Pt 2):o336. doi: 10.1107/S1600536811000171 (PMC3051537; doi:10.1107/S1600536811000171)
Supplement: Supplementary file 1 [file e-67-0o336-sup1.cif]

##############################################################################
###                                                                        ###
###        Electronic paper (Acta Crystallographica Section E)             ###
###                                                                        ###
##############################################################################
#                                                                            #
# This CIF contains the data in a paper accepted for publication in Acta     #
# Crystallographica Section E. It conforms to the requirements of Notes      #
# for Authors for Section E, and has been peer reviewed under the auspices   #
# of the IUCr Commission on Journals.                                        #
#                                                                            #
# Full details of the Crystallographic Information File format               #
# are given in the paper "The Crystallographic Information File (CIF):       #
# a New Standard Archive File for Crystallography" by S. R. Hall, F. H.      #
# Allen and I. D. Brown [Acta Cryst. (1991), A47, 655-685].                  #
#                                                                            #
# The current version of the core CIF dictionary is obtainable from          #
# ftp://ftp.iucr.org/pub/cif_core.dic. The current version number is 2.4.    #
#                                                                            #
# Software is freely available for graphical display of the structure(s) in  #
# this CIF.  For information consult the CIF home page http://www.iucr.org/  #
# cif/home.html                                                              #
#                                                                            #
# This file may be used for bona fide research purposes within the           #
# scientific community so long as proper attribution is given to the journal # 
# article from which it was obtained.                                        #
#                                                                            #
##############################################################################
                                             
data_I
_audit_creation_method     SHELXL-97
_chemical_name_systematic
;
(1<i>RS</i>,6<i>SR</i>)-Ethyl
4,6-bis(4-fluorophenyl)-2-oxocyclohex-3-ene-1-carboxylate
;
_chemical_name_common     ?
_chemical_formula_moiety     'C21 H18 F2 O3'
_chemical_formula_sum     'C21 H18 F2 O3'
_chemical_formula_iupac     'C21 H18 F2 O3'
_chemical_formula_weight     356.35
_chemical_melting_point     ?
_symmetry_cell_setting     monoclinic
_symmetry_space_group_name_H-M     'P 21/n'
_symmetry_space_group_name_Hall     '-P 2yn'
loop_
    _symmetry_equiv_pos_as_xyz
    'x, y, z'
    '-x+1/2, y+1/2, -z+1/2'
    '-x, -y, -z'
    'x-1/2, -y-1/2, z-1/2'
_cell_length_a     11.062(2)
_cell_length_b     11.675(3)
_cell_length_c     13.854(3)
_cell_angle_alpha     90.00
_cell_angle_beta     92.89(2)
_cell_angle_gamma     90.00
_cell_volume     1787.0(7)
_cell_formula_units_Z     4
_cell_measurement_reflns_used     6918
_cell_measurement_theta_min     2.9383
_cell_measurement_theta_max     28.0890
_cell_measurement_temperature     295(2)
_exptl_crystal_description     block
_exptl_crystal_colour     colourless
_exptl_crystal_size_max     0.45
_exptl_crystal_size_mid     0.2
_exptl_crystal_size_min     0.2
_exptl_crystal_density_diffrn     1.325
_exptl_crystal_density_meas     ?
_exptl_crystal_density_method     'not measured'
_exptl_crystal_F_000     744
_exptl_absorpt_coefficient_mu     0.101
_exptl_absorpt_correction_type     multi-scan
_exptl_absorpt_process_details
;
(CrysAlis PRO; Oxford Diffraction, 2009)
;
_exptl_absorpt_correction_T_min     0.94702
_exptl_absorpt_correction_T_max     1.00000
_exptl_special_details
;
;
_diffrn_ambient_temperature     295(2)
_diffrn_radiation_type     MoK\a
_diffrn_radiation_wavelength     0.71073
_diffrn_radiation_source     'Enhance (Mo) X-ray Source'
_diffrn_radiation_monochromator     'graphite'
_diffrn_measurement_device_type     'Oxford Diffraction Xcalibur Sapphire2'
_diffrn_measurement_method     \w-scan
_diffrn_detector_area_resol_mean     8.1929
_diffrn_reflns_number     14582
_diffrn_reflns_av_R_equivalents     0.0207
_diffrn_reflns_av_sigmaI/netI     0.0269
_diffrn_reflns_theta_min     2.94
_diffrn_reflns_theta_max     28.15
_diffrn_reflns_theta_full     25.00
_diffrn_measured_fraction_theta_max     0.897
_diffrn_measured_fraction_theta_full     0.998
_diffrn_reflns_limit_h_min     -14
_diffrn_reflns_limit_h_max     13
_diffrn_reflns_limit_k_min     -15
_diffrn_reflns_limit_k_max     14
_diffrn_reflns_limit_l_min     -16
_diffrn_reflns_limit_l_max     17
_refine_special_details
;
Refinement of <i>F</i>^2^ against ALL reflections. The weighted <i>R</i>-factor
<i>wR</i> and goodness of fit <i>S</i> are based on <i>F</i>^2^, conventional
<i>R</i>-factors <i>R</i> are based on <i>F</i>, with <i>F</i> set to zero for
negative <i>F</i>^2^. The threshold expression of <i>F</i>^2^ >
\s(<i>F</i>^2^) is used only for calculating <i>R</i>-factors(gt) <i>etc</i>.
and is not relevant to the choice of reflections for refinement.
<i>R</i>-factors based on <i>F</i>^2^ are statistically about twice as large
as those based on <i>F</i>, and <i>R</i>- factors based on ALL data will be
even larger.
;
_reflns_number_total     3926
_reflns_number_gt     2590
_reflns_threshold_expression     I>2\s(I)
_refine_ls_structure_factor_coef     Fsqd
_refine_ls_matrix_type     full
_refine_ls_R_factor_all     0.0862
_refine_ls_R_factor_gt     0.0553
_refine_ls_wR_factor_gt     0.1569
_refine_ls_wR_factor_ref     0.1682
_refine_ls_goodness_of_fit_ref     1.105
_refine_ls_restrained_S_all     1.105
_refine_ls_number_reflns     3926
_refine_ls_number_parameters     235
_refine_ls_number_restraints     0
_refine_ls_hydrogen_treatment     constr
_refine_ls_weighting_scheme     calc
_refine_ls_weighting_details
         'calc w=1/[\s^2^(Fo^2^)+(0.0925P)^2^+0.1094P] where P=(Fo^2^+2Fc^2^)/3'
_atom_sites_solution_hydrogens     geom
_atom_sites_solution_primary     direct
_atom_sites_solution_secondary     difmap
_refine_ls_shift/su_max     0.000
_refine_ls_shift/su_mean     0.000
_refine_diff_density_max     0.595
_refine_diff_density_min     -0.235
_refine_ls_extinction_method     none
_refine_ls_extinction_coef     .
loop_
    _atom_type_symbol
    _atom_type_description
    _atom_type_scat_dispersion_real
    _atom_type_scat_dispersion_imag
    _atom_type_scat_source
    'C' 'C' 0.0033 0.0016
                         'International Tables Vol C Tables 4.2.6.8 and 6.1.1.4'
    'H' 'H' 0.0000 0.0000
                         'International Tables Vol C Tables 4.2.6.8 and 6.1.1.4'
    'O' 'O' 0.0106 0.0060
                         'International Tables Vol C Tables 4.2.6.8 and 6.1.1.4'
    'F' 'F' 0.0171 0.0103
                         'International Tables Vol C Tables 4.2.6.8 and 6.1.1.4'
_computing_data_collection     'CrysAlis PRO (Oxford Diffraction, 2009)'
_computing_cell_refinement     'CrysAlis PRO (Oxford Diffraction, 2009)'
_computing_data_reduction     'CrysAlis PRO (Oxford Diffraction, 2009)'
_computing_structure_solution     'SIR92 (Altomare <i>et al.</i>, 1993)'
_computing_structure_refinement     'SHELXL97 (Sheldrick, 2008)'
_computing_molecular_graphics     'SHELXTL (Sheldrick, 2008)'
_computing_publication_material     'SHELXL97 (Sheldrick, 2008)'
loop_
    _atom_site_type_symbol
    _atom_site_label
    _atom_site_fract_x
    _atom_site_fract_y
    _atom_site_fract_z
    _atom_site_U_iso_or_equiv
    _atom_site_adp_type
    _atom_site_calc_flag
    _atom_site_refinement_flags
    _atom_site_occupancy
    _atom_site_disorder_assembly
    _atom_site_disorder_group
    C C1 0.74323(18) 0.34723(16) 0.44006(15) 0.0454(5) Uani d . 1 . .
    H H1 0.7716 0.3445 0.5082 0.054 Uiso calc R 1 . .
    C C11 0.61584(18) 0.29820(17) 0.43248(16) 0.0454(5) Uani d . 1 . .
    O O12 0.55538(16) 0.28780(15) 0.35870(12) 0.0687(5) Uani d . 1 . .
    O O13 0.58204(14) 0.26686(13) 0.51815(11) 0.0580(4) Uani d . 1 . .
    C C14 0.4670(2) 0.2089(2) 0.5236(2) 0.0717(7) Uani d . 1 . .
    H H142 0.4485 0.1662 0.4647 0.086 Uiso calc R 1 . .
    H H141 0.4029 0.2642 0.5320 0.086 Uiso calc R 1 . .
    C C15 0.4771(4) 0.1311(4) 0.6066(3) 0.1367(17) Uani d . 1 . .
    H H153 0.4018 0.0914 0.6125 0.205 Uiso calc R 1 . .
    H H152 0.4956 0.1743 0.6645 0.205 Uiso calc R 1 . .
    H H151 0.5404 0.0765 0.5974 0.205 Uiso calc R 1 . .
    C C2 0.74302(18) 0.47139(15) 0.40859(14) 0.0419(5) Uani d . 1 . .
    O O2 0.65172(14) 0.52929(12) 0.41192(11) 0.0585(4) Uani d . 1 . .
    C C3 0.85742(17) 0.51786(15) 0.37999(14) 0.0405(5) Uani d . 1 . .
    H H3 0.8608 0.5956 0.3659 0.049 Uiso calc R 1 . .
    C C4 0.95848(16) 0.45610(14) 0.37261(12) 0.0338(4) Uani d . 1 . .
    C C41 1.07396(16) 0.50657(15) 0.34287(12) 0.0360(4) Uani d . 1 . .
    C C42 1.18418(18) 0.45216(16) 0.36282(14) 0.0431(5) Uani d . 1 . .
    H H42 1.1856 0.3826 0.3956 0.052 Uiso calc R 1 . .
    C C43 1.2921(2) 0.49924(19) 0.33490(16) 0.0525(5) Uani d . 1 . .
    H H43 1.3656 0.4629 0.3494 0.063 Uiso calc R 1 . .
    C C44 1.2873(2) 0.60004(19) 0.28573(15) 0.0533(6) Uani d . 1 . .
    F F44 1.39211(13) 0.64622(13) 0.25678(11) 0.0824(5) Uani d . 1 . .
    C C45 1.1821(2) 0.6560(2) 0.26431(16) 0.0609(6) Uani d . 1 . .
    H H45 1.1820 0.7250 0.2309 0.073 Uiso calc R 1 . .
    C C46 1.0748(2) 0.60919(17) 0.29278(15) 0.0508(5) Uani d . 1 . .
    H H46 1.0022 0.6471 0.2781 0.061 Uiso calc R 1 . .
    C C5 0.95652(16) 0.32986(14) 0.39434(14) 0.0381(4) Uani d . 1 . .
    H H52 0.9885 0.3175 0.4600 0.046 Uiso calc R 1 . .
    H H51 1.0091 0.2906 0.3512 0.046 Uiso calc R 1 . .
    C C6 0.82998(18) 0.27777(15) 0.38320(15) 0.0440(5) Uani d . 1 . .
    H H6 0.8035 0.2847 0.3149 0.053 Uiso calc R 1 . .
    C C61 0.83451(16) 0.15033(15) 0.40669(15) 0.0417(5) Uani d . 1 . .
    C C62 0.8266(2) 0.10661(18) 0.49880(16) 0.0557(6) Uani d . 1 . .
    H H62 0.8161 0.1562 0.5502 0.067 Uiso calc R 1 . .
    C C63 0.8341(2) -0.0113(2) 0.51561(18) 0.0629(6) Uani d . 1 . .
    H H63 0.8284 -0.0411 0.5775 0.075 Uiso calc R 1 . .
    C C64 0.8499(2) -0.08081(17) 0.4390(2) 0.0567(6) Uani d . 1 . .
    F F64 0.85470(16) -0.19620(11) 0.45443(14) 0.0970(6) Uani d . 1 . .
    C C65 0.8613(2) -0.04147(17) 0.34810(19) 0.0593(6) Uani d . 1 . .
    H H65 0.8746 -0.0914 0.2974 0.071 Uiso calc R 1 . .
    C C66 0.85233(19) 0.07498(16) 0.33294(16) 0.0491(5) Uani d . 1 . .
    H H66 0.8586 0.1033 0.2707 0.059 Uiso calc R 1 . .
loop_
    _atom_site_aniso_label
    _atom_site_aniso_U_11
    _atom_site_aniso_U_22
    _atom_site_aniso_U_33
    _atom_site_aniso_U_12
    _atom_site_aniso_U_13
    _atom_site_aniso_U_23
    C1 0.0443(11) 0.0402(11) 0.0518(12) 0.0010(8) 0.0040(9) 0.0007(9)
    C11 0.0393(11) 0.0390(10) 0.0576(14) 0.0033(8) 0.0016(10) -0.0015(9)
    O12 0.0698(12) 0.0782(12) 0.0573(10) -0.0158(9) -0.0052(9) -0.0040(8)
    O13 0.0470(9) 0.0678(10) 0.0592(10) -0.0111(7) 0.0014(7) 0.0059(8)
    C14 0.0485(14) 0.0813(17) 0.0861(18) -0.0126(12) 0.0113(13) 0.0076(14)
    C15 0.122(3) 0.164(4) 0.122(3) -0.078(3) -0.019(2) 0.057(3)
    C2 0.0448(11) 0.0346(10) 0.0462(11) 0.0060(8) 0.0004(9) -0.0021(8)
    O2 0.0509(9) 0.0459(8) 0.0795(11) 0.0148(7) 0.0093(8) 0.0028(7)
    C3 0.0488(12) 0.0242(8) 0.0483(11) 0.0018(8) 0.0000(9) 0.0004(8)
    C4 0.0424(10) 0.0291(9) 0.0297(9) -0.0012(7) 0.0005(7) -0.0009(7)
    C41 0.0451(11) 0.0296(9) 0.0334(10) -0.0040(8) 0.0028(8) -0.0023(7)
    C42 0.0467(11) 0.0351(9) 0.0478(12) -0.0016(8) 0.0057(9) -0.0003(8)
    C43 0.0462(12) 0.0543(12) 0.0578(13) -0.0023(10) 0.0113(10) -0.0058(11)
    C44 0.0573(14) 0.0563(13) 0.0480(12) -0.0163(11) 0.0189(10) -0.0014(10)
    F44 0.0719(10) 0.0901(11) 0.0885(10) -0.0272(8) 0.0355(8) 0.0064(8)
    C45 0.0766(17) 0.0492(12) 0.0581(14) -0.0137(12) 0.0132(12) 0.0146(11)
    C46 0.0587(13) 0.0440(11) 0.0499(12) -0.0008(9) 0.0046(10) 0.0142(9)
    C5 0.0398(10) 0.0301(9) 0.0450(11) 0.0022(7) 0.0073(8) 0.0018(8)
    C6 0.0482(12) 0.0328(10) 0.0512(12) 0.0010(8) 0.0048(9) 0.0011(8)
    C61 0.0360(10) 0.0313(9) 0.0581(13) -0.0032(7) 0.0061(9) 0.0024(9)
    C62 0.0621(14) 0.0476(12) 0.0579(14) -0.0016(10) 0.0069(11) -0.0028(10)
    C63 0.0655(16) 0.0566(14) 0.0661(16) -0.0028(11) -0.0015(11) 0.0240(12)
    C64 0.0511(13) 0.0287(10) 0.0884(18) -0.0007(9) -0.0142(11) 0.0060(11)
    F64 0.1057(13) 0.0316(7) 0.1500(15) 0.0013(7) -0.0293(11) 0.0191(8)
    C65 0.0605(15) 0.0387(11) 0.0777(17) 0.0028(10) -0.0064(12) -0.0118(11)
    C66 0.0511(12) 0.0362(10) 0.0597(13) -0.0016(9) 0.0014(10) -0.0003(9)
_geom_special_details
;
All e.s.d.'s (except the e.s.d. in the dihedral angle between two l.s. planes)
are estimated using the full covariance matrix. The cell e.s.d.'s are taken
into account individually in the estimation of e.s.d.'s in distances, angles
and torsion angles; correlations between e.s.d.'s in cell parameters are only
used when they are defined by crystal symmetry. An approximate (isotropic)
treatment of cell e.s.d.'s is used for estimating e.s.d.'s involving l.s.
planes.
;
loop_
    _geom_bond_atom_site_label_1
    _geom_bond_atom_site_label_2
    _geom_bond_site_symmetry_2
    _geom_bond_distance
    _geom_bond_publ_flag
    C1 C6 . 1.508(3) ?
    C1 C2 . 1.514(3) ?
    C1 C11 . 1.520(3) ?
    C1 H1 . 0.9800 ?
    C11 O12 . 1.199(2) ?
    C11 O13 . 1.314(2) ?
    O13 C14 . 1.446(3) ?
    C14 C15 . 1.466(4) ?
    C14 H142 . 0.9700 ?
    C14 H141 . 0.9700 ?
    C15 H153 . 0.9600 ?
    C15 H152 . 0.9600 ?
    C15 H151 . 0.9600 ?
    C2 O2 . 1.218(2) ?
    C2 C3 . 1.450(3) ?
    C3 C4 . 1.339(3) ?
    C3 H3 . 0.9300 ?
    C4 C41 . 1.484(2) ?
    C4 C5 . 1.505(2) ?
    C41 C46 . 1.385(3) ?
    C41 C42 . 1.390(3) ?
    C42 C43 . 1.387(3) ?
    C42 H42 . 0.9300 ?
    C43 C44 . 1.359(3) ?
    C43 H43 . 0.9300 ?
    C44 C45 . 1.354(3) ?
    C44 F44 . 1.358(2) ?
    C45 C46 . 1.382(3) ?
    C45 H45 . 0.9300 ?
    C46 H46 . 0.9300 ?
    C5 C6 . 1.527(3) ?
    C5 H52 . 0.9700 ?
    C5 H51 . 0.9700 ?
    C6 C61 . 1.523(2) ?
    C6 H6 . 0.9800 ?
    C61 C66 . 1.370(3) ?
    C61 C62 . 1.381(3) ?
    C62 C63 . 1.398(3) ?
    C62 H62 . 0.9300 ?
    C63 C64 . 1.354(3) ?
    C63 H63 . 0.9300 ?
    C64 C65 . 1.352(3) ?
    C64 F64 . 1.365(2) ?
    C65 C66 . 1.379(3) ?
    C65 H65 . 0.9300 ?
    C66 H66 . 0.9300 ?
loop_
    _geom_angle_atom_site_label_1
    _geom_angle_atom_site_label_2
    _geom_angle_atom_site_label_3
    _geom_angle_site_symmetry_1
    _geom_angle_site_symmetry_3
    _geom_angle
    _geom_angle_publ_flag
    C6 C1 C2 . . 110.86(16) ?
    C6 C1 C11 . . 111.93(17) ?
    C2 C1 C11 . . 110.66(16) ?
    C6 C1 H1 . . 107.7 ?
    C2 C1 H1 . . 107.7 ?
    C11 C1 H1 . . 107.7 ?
    O12 C11 O13 . . 124.74(19) ?
    O12 C11 C1 . . 124.9(2) ?
    O13 C11 C1 . . 110.33(18) ?
    C11 O13 C14 . . 117.95(18) ?
    O13 C14 C15 . . 107.4(2) ?
    O13 C14 H142 . . 110.2 ?
    C15 C14 H142 . . 110.2 ?
    O13 C14 H141 . . 110.2 ?
    C15 C14 H141 . . 110.2 ?
    H142 C14 H141 . . 108.5 ?
    C14 C15 H153 . . 109.5 ?
    C14 C15 H152 . . 109.5 ?
    H153 C15 H152 . . 109.5 ?
    C14 C15 H151 . . 109.5 ?
    H153 C15 H151 . . 109.5 ?
    H152 C15 H151 . . 109.5 ?
    O2 C2 C3 . . 122.63(17) ?
    O2 C2 C1 . . 120.65(17) ?
    C3 C2 C1 . . 116.63(16) ?
    C4 C3 C2 . . 124.26(17) ?
    C4 C3 H3 . . 117.9 ?
    C2 C3 H3 . . 117.9 ?
    C3 C4 C41 . . 122.77(16) ?
    C3 C4 C5 . . 119.46(16) ?
    C41 C4 C5 . . 117.76(15) ?
    C46 C41 C42 . . 117.85(17) ?
    C46 C41 C4 . . 120.67(17) ?
    C42 C41 C4 . . 121.47(16) ?
    C43 C42 C41 . . 121.47(19) ?
    C43 C42 H42 . . 119.3 ?
    C41 C42 H42 . . 119.3 ?
    C44 C43 C42 . . 118.0(2) ?
    C44 C43 H43 . . 121.0 ?
    C42 C43 H43 . . 121.0 ?
    C45 C44 F44 . . 118.8(2) ?
    C45 C44 C43 . . 122.6(2) ?
    F44 C44 C43 . . 118.6(2) ?
    C44 C45 C46 . . 119.2(2) ?
    C44 C45 H45 . . 120.4 ?
    C46 C45 H45 . . 120.4 ?
    C45 C46 C41 . . 120.8(2) ?
    C45 C46 H46 . . 119.6 ?
    C41 C46 H46 . . 119.6 ?
    C4 C5 C6 . . 113.10(15) ?
    C4 C5 H52 . . 109.0 ?
    C6 C5 H52 . . 109.0 ?
    C4 C5 H51 . . 109.0 ?
    C6 C5 H51 . . 109.0 ?
    H52 C5 H51 . . 107.8 ?
    C1 C6 C61 . . 115.37(16) ?
    C1 C6 C5 . . 109.70(16) ?
    C61 C6 C5 . . 110.32(15) ?
    C1 C6 H6 . . 107.0 ?
    C61 C6 H6 . . 107.0 ?
    C5 C6 H6 . . 107.0 ?
    C66 C61 C62 . . 118.03(18) ?
    C66 C61 C6 . . 118.18(18) ?
    C62 C61 C6 . . 123.74(18) ?
    C61 C62 C63 . . 120.8(2) ?
    C61 C62 H62 . . 119.6 ?
    C63 C62 H62 . . 119.6 ?
    C64 C63 C62 . . 117.9(2) ?
    C64 C63 H63 . . 121.0 ?
    C62 C63 H63 . . 121.0 ?
    C65 C64 C63 . . 123.24(19) ?
    C65 C64 F64 . . 118.5(2) ?
    C63 C64 F64 . . 118.3(2) ?
    C64 C65 C66 . . 117.9(2) ?
    C64 C65 H65 . . 121.1 ?
    C66 C65 H65 . . 121.1 ?
    C61 C66 C65 . . 122.1(2) ?
    C61 C66 H66 . . 118.9 ?
    C65 C66 H66 . . 118.9 ?
loop_
    _geom_torsion_atom_site_label_1
    _geom_torsion_atom_site_label_2
    _geom_torsion_atom_site_label_3
    _geom_torsion_atom_site_label_4
    _geom_torsion_site_symmetry_1
    _geom_torsion_site_symmetry_2
    _geom_torsion_site_symmetry_3
    _geom_torsion_site_symmetry_4
    _geom_torsion
    _geom_torsion_publ_flag
    C6 C1 C11 O12 . . . . -60.8(3) ?
    C2 C1 C11 O12 . . . . 63.4(3) ?
    C6 C1 C11 O13 . . . . 118.10(19) ?
    C2 C1 C11 O13 . . . . -117.69(18) ?
    O12 C11 O13 C14 . . . . 4.2(3) ?
    C1 C11 O13 C14 . . . . -174.69(18) ?
    C11 O13 C14 C15 . . . . 149.6(3) ?
    C6 C1 C2 O2 . . . . 148.72(19) ?
    C11 C1 C2 O2 . . . . 23.9(3) ?
    C6 C1 C2 C3 . . . . -34.5(2) ?
    C11 C1 C2 C3 . . . . -159.36(17) ?
    O2 C2 C3 C4 . . . . -177.82(19) ?
    C1 C2 C3 C4 . . . . 5.5(3) ?
    C2 C3 C4 C41 . . . . 179.85(16) ?
    C2 C3 C4 C5 . . . . 0.3(3) ?
    C3 C4 C41 C46 . . . . -20.5(3) ?
    C5 C4 C41 C46 . . . . 159.02(18) ?
    C3 C4 C41 C42 . . . . 160.47(18) ?
    C5 C4 C41 C42 . . . . -20.0(2) ?
    C46 C41 C42 C43 . . . . 0.9(3) ?
    C4 C41 C42 C43 . . . . 179.90(17) ?
    C41 C42 C43 C44 . . . . -1.0(3) ?
    C42 C43 C44 C45 . . . . 0.8(3) ?
    C42 C43 C44 F44 . . . . -179.08(18) ?
    F44 C44 C45 C46 . . . . 179.47(18) ?
    C43 C44 C45 C46 . . . . -0.4(4) ?
    C44 C45 C46 C41 . . . . 0.2(3) ?
    C42 C41 C46 C45 . . . . -0.4(3) ?
    C4 C41 C46 C45 . . . . -179.49(18) ?
    C3 C4 C5 C6 . . . . 23.3(2) ?
    C41 C4 C5 C6 . . . . -156.25(16) ?
    C2 C1 C6 C61 . . . . -178.09(16) ?
    C11 C1 C6 C61 . . . . -54.0(2) ?
    C2 C1 C6 C5 . . . . 56.6(2) ?
    C11 C1 C6 C5 . . . . -179.31(16) ?
    C4 C5 C6 C1 . . . . -51.6(2) ?
    C4 C5 C6 C61 . . . . -179.72(15) ?
    C1 C6 C61 C66 . . . . 144.90(19) ?
    C5 C6 C61 C66 . . . . -90.1(2) ?
    C1 C6 C61 C62 . . . . -37.8(3) ?
    C5 C6 C61 C62 . . . . 87.2(2) ?
    C66 C61 C62 C63 . . . . -1.3(3) ?
    C6 C61 C62 C63 . . . . -178.6(2) ?
    C61 C62 C63 C64 . . . . 0.3(3) ?
    C62 C63 C64 C65 . . . . 1.4(3) ?
    C62 C63 C64 F64 . . . . -178.6(2) ?
    C63 C64 C65 C66 . . . . -2.1(4) ?
    F64 C64 C65 C66 . . . . 177.94(19) ?
    C62 C61 C66 C65 . . . . 0.6(3) ?
    C6 C61 C66 C65 . . . . 178.04(19) ?
    C64 C65 C66 C61 . . . . 1.0(3) ?
loop_
    _geom_hbond_atom_site_label_D
    _geom_hbond_atom_site_label_H
    _geom_hbond_atom_site_label_A
    _geom_hbond_site_symmetry_A
    _geom_hbond_distance_DH
    _geom_hbond_distance_HA
    _geom_hbond_distance_DA
    _geom_hbond_angle_DHA
    C46 H46 O12 2_655 0.93 2.56 3.244(3) 130
    C5 H52 F64 3_756 0.97 2.49 3.278(2) 138
    C5 H51 F44 2_745 0.97 2.54 3.484(2) 165
    C1 H1 Cg1 3_766 0.98 2.76 3.653(3) 152
_iucr_refine_instructions_details
;
TITL hsy801 in P2(1)/n
CELL  0.71073  11.062  11.675  13.854   90.000   92.89   90.000
ZERR     4.00   0.002   0.003   0.003    0.000    0.02    0.000
LATT   1
SYMM  1/2 - X, 1/2 + Y, 1/2 - Z
SFAC  C    H    O    F
UNIT  84   72   12   8
FMAP   2
PLAN  -10
ACTA    50.00
BOND   $H
L.S.   4
conf
mpla c41 c42 c43 c44 c45 c46
mpla c61 c62 c63 c64 c65 c66
mpla c1 c11 o12 o13
mpla c41 c42 c43 c44 c45 c46
mpla c1 c2 o2 c3 c4
eqiv $1 2-x,1-y,1-z
htab c15 f44_$1
eqiv $2 x,1+y,z
htab c3 f64_$2
eqiv $3 1.5-x,.5+y,.5-z
htab c46 o12_$3
eqiv $4 2-x,-y,1-z
htab c5 f64_$4
eqiv $5 2.5-x,-.5+y,.5-z
htab c5 f44_$5
WGHT    0.092500    0.109400
FVAR       4.13925
C1    1    0.743228    0.347226    0.440064    11.00000    0.04434    0.04016 =
         0.05175    0.00067    0.00397    0.00100
AFIX  13
H1    2    0.771552    0.344480    0.508199    11.00000   -1.20000
AFIX   0
C11   1    0.615840    0.298198    0.432481    11.00000    0.03935    0.03904 =
         0.05765   -0.00153    0.00162    0.00331
O12   3    0.555379    0.287799    0.358696    11.00000    0.06985    0.07819 =
         0.05733   -0.00397   -0.00516   -0.01577
O13   3    0.582035    0.266861    0.518152    11.00000    0.04697    0.06776 =
         0.05915    0.00588    0.00144   -0.01109
C14   1    0.467042    0.208944    0.523627    11.00000    0.04849    0.08126 =
         0.08610    0.00762    0.01135   -0.01257
AFIX  23
H142  2    0.448476    0.166212    0.464688    11.00000   -1.20000
H141  2    0.402920    0.264192    0.531988    11.00000   -1.20000
AFIX   0
C15   1    0.477101    0.131052    0.606643    11.00000    0.12172    0.16355 =
         0.12219    0.05718   -0.01862   -0.07836
AFIX  33
H153  2    0.401812    0.091362    0.612453    11.00000   -1.50000
H152  2    0.495637    0.174252    0.664467    11.00000   -1.50000
H151  2    0.540441    0.076537    0.597372    11.00000   -1.50000
AFIX   0
C2    1    0.743017    0.471390    0.408589    11.00000    0.04475    0.03459 =
         0.04615   -0.00211    0.00043    0.00598
O2    3    0.651725    0.529287    0.411918    11.00000    0.05089    0.04586 =
         0.07946    0.00282    0.00928    0.01481
C3    1    0.857416    0.517862    0.379993    11.00000    0.04878    0.02417 =
         0.04826    0.00043    0.00001    0.00185
AFIX  43
H3    2    0.860779    0.595636    0.365868    11.00000   -1.20000
AFIX   0
C4    1    0.958479    0.456099    0.372606    11.00000    0.04243    0.02913 =
         0.02974   -0.00085    0.00049   -0.00123
C41   1    1.073964    0.506569    0.342870    11.00000    0.04512    0.02960 =
         0.03335   -0.00233    0.00280   -0.00399
C42   1    1.184181    0.452160    0.362821    11.00000    0.04674    0.03508 =
         0.04785   -0.00025    0.00566   -0.00156
AFIX  43
H42   2    1.185585    0.382637    0.395626    11.00000   -1.20000
AFIX   0
C43   1    1.292095    0.499245    0.334896    11.00000    0.04622    0.05433 =
         0.05779   -0.00581    0.01127   -0.00227
AFIX  43
H43   2    1.365609    0.462928    0.349380    11.00000   -1.20000
AFIX   0
C44   1    1.287258    0.600042    0.285728    11.00000    0.05730    0.05628 =
         0.04799   -0.00143    0.01886   -0.01634
F44   4    1.392107    0.646220    0.256776    11.00000    0.07193    0.09013 =
         0.08845    0.00640    0.03552   -0.02717
C45   1    1.182066    0.655988    0.264311    11.00000    0.07656    0.04921 =
         0.05805    0.01456    0.01322   -0.01371
AFIX  43
H45   2    1.182026    0.725049    0.230856    11.00000   -1.20000
AFIX   0
C46   1    1.074780    0.609191    0.292781    11.00000    0.05868    0.04403 =
         0.04989    0.01424    0.00464   -0.00077
AFIX  43
H46   2    1.002218    0.647091    0.278119    11.00000   -1.20000
AFIX   0
C5    1    0.956516    0.329862    0.394343    11.00000    0.03980    0.03010 =
         0.04503    0.00183    0.00731    0.00221
AFIX  23
H52   2    0.988505    0.317521    0.460000    11.00000   -1.20000
H51   2    1.009140    0.290566    0.351245    11.00000   -1.20000
AFIX   0
C6    1    0.829979    0.277771    0.383196    11.00000    0.04821    0.03278 =
         0.05120    0.00114    0.00478    0.00100
AFIX  13
H6    2    0.803484    0.284747    0.314877    11.00000   -1.20000
AFIX   0
C61   1    0.834512    0.150332    0.406695    11.00000    0.03596    0.03132 =
         0.05813    0.00245    0.00610   -0.00318
C62   1    0.826598    0.106611    0.498799    11.00000    0.06205    0.04759 =
         0.05793   -0.00285    0.00693   -0.00162
AFIX  43
H62   2    0.816150    0.156204    0.550246    11.00000   -1.20000
AFIX   0
C63   1    0.834106   -0.011322    0.515607    11.00000    0.06548    0.05664 =
         0.06605    0.02402   -0.00148   -0.00280
AFIX  43
H63   2    0.828420   -0.041119    0.577468    11.00000   -1.20000
AFIX   0
C64   1    0.849919   -0.080809    0.438987    11.00000    0.05109    0.02872 =
         0.08842    0.00602   -0.01422   -0.00071
F64   4    0.854702   -0.196204    0.454428    11.00000    0.10573    0.03159 =
         0.15000    0.01914   -0.02935    0.00126
C65   1    0.861256   -0.041475    0.348104    11.00000    0.06047    0.03869 =
         0.07771   -0.01178   -0.00638    0.00282
AFIX  43
H65   2    0.874646   -0.091391    0.297431    11.00000   -1.20000
AFIX   0
C66   1    0.852333    0.074982    0.332944    11.00000    0.05113    0.03622 =
         0.05972   -0.00035    0.00138   -0.00162
AFIX  43
H66   2    0.858612    0.103308    0.270656    11.00000   -1.20000
HKLF    4
REM  hsy801 in P2(1)/n
REM R1 =  0.0553 for   2590 Fo > 4sig(Fo)  and  0.0862 for all   3926 data
REM    235 parameters refined using      0 restraints
END
WGHT      0.0907      0.1578
REM Highest difference peak  0.595,  deepest hole -0.235,  1-sigma level  0.042
Q1    1   0.8422  0.2865  0.4508  11.00000  0.05    0.59
Q2    1   0.7349  0.3322  0.3698  11.00000  0.05    0.56
Q3    1   0.8597  0.1478  0.4543  11.00000  0.05    0.24
Q4    1   0.4882  0.1096  0.5316  11.00000  0.05    0.24
Q5    1   0.8413 -0.1666  0.5203  11.00000  0.05    0.22
Q6    1   0.4424  0.2078  0.6117  11.00000  0.05    0.21
Q7    1   1.0195  0.4878  0.3600  11.00000  0.05    0.21
Q8    1   1.1352  0.4987  0.3850  11.00000  0.05    0.19
Q9    1   0.9604  0.4007  0.3800  11.00000  0.05    0.19
Q10   1   0.4630  0.1025  0.6111  11.00000  0.05    0.18
;
data_global
_journal_date_recd_electronic     2010-12-29
_journal_date_accepted     2011-01-04
_journal_name_full     'Acta Crystallographica, Section E'
_journal_year     2011
_journal_volume     67
_journal_issue      2
_journal_page_first     o336
_journal_page_last     o336
_journal_paper_category     QO
_journal_coeditor_code     DN2648
_publ_contact_author
;
Maciej Kubicki
Faculty of Chemistry
Adam Mickiewicz University
Grunwaldzka 6
60-780 Pozna\'n
Poland
;
_publ_contact_author_email     mkubicki@amu.edu.pl
_publ_section_title
;
(1<i>RS</i>,6<i>SR</i>)-Ethyl
4,6-bis(4-fluorophenyl)-2-oxocyclohex-3-ene-1-carboxylate
;
loop_
    _publ_author_name
    _publ_author_address
    'Dutkiewicz, Grzegorz'
;
Department of Chemistry
Adam Mickiewicz University
Grunwaldzka 6
60-780 Pozna\'n
Poland
;
    'Narayana, B.'
;
Department of Studies in Chemistry
Mangalore University,
Mangalagangotri 574199,
India
;
    'Veena, K.'
;
Department of Studies in Chemistry
Mangalore University,
Mangalagangotri 574199,
India
;
    'Yathirajan, H. S.'
;
Department of Studies in Chemistry
University of Mysore
Manasagangotri, Mysore 570 006
India
;
    'Kubicki, Maciej'
;
Department of Chemistry
Adam Mickiewicz University
Grunwaldzka 6
60-780 Pozna\'n
Poland
;
_publ_section_synopsis     .
