# Supplementary material for: (1RS,6SR)-Ethyl 4,6-bis­(4-fluoro­phen­yl)-2-oxocyclo­hex-3-ene-1-carboxyl­ate
Source: Acta Crystallogr Sect E Struct Rep Online. 2011 Jan 12;67(Pt 2):o336. doi: 10.1107/S1600536811000171 (PMC3051537; doi:10.1107/S1600536811000171)
Supplement: Supplementary file 2 [file e-67-0o336-Isup2.hkl]

#
# h,k,l, Fc-squared, Fo-squared, sigma(Fo-squared) and status flag
#
data_I
_shelx_title ' hsy801 in P2(1)/n'
_shelx_refln_list_code          4
_shelx_F_calc_maximum      244.67
_exptl_crystal_F_000       744.00
_reflns_d_resolution_high  0.7532
 
loop_
 _symmetry_equiv_pos_as_xyz
 'x, y, z'
 '-x+1/2, y+1/2, -z+1/2'
 '-x, -y, -z'
 'x-1/2, -y-1/2, z-1/2'
 
_cell_length_a    11.0620
_cell_length_b    11.6750
_cell_length_c    13.8540
_cell_angle_alpha  90.000
_cell_angle_beta   92.890
_cell_angle_gamma  90.000
 
_shelx_F_squared_multiplier     1.000
 
loop_
 _refln_index_h
 _refln_index_k
 _refln_index_l
 _refln_F_squared_calc
 _refln_F_squared_meas
 _refln_F_squared_sigma
 _refln_observed_status
   2   0   0     1317.82     1275.95      9.36 o
   4   0   0     7304.75     7565.94     33.05 o
   6   0   0     1174.83     1155.92     15.70 o
   8   0   0      147.16      132.98      4.70 o
  10   0   0      607.80      648.82     10.11 o
  12   0   0       28.13       38.11      6.62 o
  14   0   0        3.61       -5.33     11.28 o
   2   1   0      954.95      922.30      2.79 o
   3   1   0    20760.00    21027.54     73.34 o
   4   1   0      816.50      742.64      3.88 o
   5   1   0        3.23        7.40      1.59 o
   6   1   0     1409.34     1368.44      5.49 o
   7   1   0      698.67      675.12      9.94 o
   8   1   0      968.42     1011.19      7.25 o
   9   1   0       43.11       54.29      4.15 o
  10   1   0       63.67       57.43      4.52 o
  11   1   0       35.31       35.71      4.33 o
  12   1   0        8.05        7.21      4.36 o
  13   1   0       49.73       49.75      4.71 o
  14   1   0        3.61       12.10     11.22 o
   0   2   0     1225.88     1197.11      4.42 o
   1   2   0     8271.21     8225.34     39.54 o
   2   2   0     6861.21     6835.35     11.08 o
   3   2   0     3339.41     3334.72     11.13 o
   4   2   0      133.57      133.58      1.85 o
   5   2   0     3062.19     3313.02     15.40 o
   6   2   0      643.35      579.94      8.01 o
   7   2   0      194.46      197.44      3.46 o
   8   2   0       25.59       25.51      4.15 o
   9   2   0       69.30       86.55     13.04 o
  10   2   0       75.36       58.28      3.92 o
  11   2   0       26.61       26.06      4.55 o
  12   2   0        0.38        5.20      3.93 o
  13   2   0        4.49        3.21      4.38 o
  14   2   0       46.32       84.46     11.53 o
   1   3   0      207.86      224.44      2.62 o
   2   3   0     1048.20     1039.55      3.35 o
   3   3   0      328.54      305.14      2.68 o
   4   3   0     2256.96     2372.74      7.64 o
   5   3   0     2341.50     2392.16     26.07 o
   6   3   0        8.96        8.92      1.64 o
   7   3   0       25.30       29.34      2.51 o
   8   3   0        5.26        6.96      2.69 o
   9   3   0       17.82       17.28      4.31 o
  10   3   0       61.49       46.71      3.59 o
  11   3   0        8.87       10.44      3.54 o
  12   3   0        5.27        7.67      4.09 o
  13   3   0        0.48        6.30      4.15 o
  14   3   0        0.06       -2.40      9.40 o
   0   4   0     1323.25     1413.30      8.74 o
   1   4   0     5433.71     5777.79     24.03 o
   2   4   0       22.54       24.88      1.08 o
   3   4   0     1862.31     1726.19      4.81 o
   4   4   0      391.36      463.97      2.72 o
   5   4   0      271.03      321.60      3.73 o
   6   4   0        4.34        4.48      2.01 o
   7   4   0      146.03      163.57      2.37 o
   8   4   0       30.21       34.54      2.85 o
   9   4   0       30.30       30.63      3.13 o
  10   4   0       34.49       25.27      3.29 o
  11   4   0        1.89       -2.32      3.39 o
  12   4   0        0.56        2.60      4.02 o
  13   4   0        2.50        3.25      4.22 o
  14   4   0        9.54       19.77      9.71 o
   1   5   0       98.06       94.03      1.82 o
   2   5   0      586.86      591.50      2.96 o
   3   5   0       39.45       29.30      1.66 o
   4   5   0       79.91      111.01      2.13 o
   5   5   0      313.02      273.34      2.87 o
   6   5   0      172.84      142.66      2.97 o
   7   5   0        4.90        3.82      2.29 o
   8   5   0        8.69        6.49      2.49 o
   9   5   0       76.62       73.97      3.33 o
  10   5   0       70.81       54.56      3.32 o
  11   5   0        0.16        1.44      2.97 o
  12   5   0        0.48        0.31      3.32 o
  13   5   0        0.55       -2.63      5.10 o
   0   6   0     1920.21     2096.81     10.35 o
   1   6   0      590.82      728.51      4.68 o
   2   6   0      108.41      158.17      2.06 o
   3   6   0      560.02      598.64      4.31 o
   4   6   0       24.35       27.29      1.62 o
   5   6   0       18.04       17.56      2.14 o
   6   6   0        0.02       -0.09      2.29 o
   7   6   0      127.59      122.61      3.18 o
   8   6   0       39.83       42.33      3.18 o
   9   6   0       74.87       64.39      3.51 o
  10   6   0       38.55       47.71      3.53 o
  11   6   0        7.07        9.26      3.22 o
  12   6   0        3.94        4.75      3.72 o
  13   6   0        0.83       -2.86      4.81 o
   1   7   0      538.17      520.24      3.78 o
   2   7   0      155.59      193.48      3.17 o
   3   7   0        0.55        4.79      1.77 o
   4   7   0      419.60      411.82      4.13 o
   5   7   0      380.84      362.08      5.79 o
   6   7   0      306.42      280.01      4.68 o
   7   7   0        2.79        2.45      3.24 o
   8   7   0        0.23        1.81      2.93 o
   9   7   0        9.46        9.22      3.21 o
  10   7   0        0.27        3.46      3.22 o
  11   7   0       19.40       23.14      3.54 o
  12   7   0        0.11        1.09      4.66 o
   0   8   0        0.03        1.13      3.49 o
   1   8   0      129.29      118.53      3.04 o
   2   8   0       34.09       23.83      1.82 o
   3   8   0      234.31      256.95      2.72 o
   4   8   0       24.34       32.28      2.07 o
   5   8   0      443.53      428.13      4.74 o
   6   8   0      251.56      211.54      5.77 o
   7   8   0       92.81       97.77      4.08 o
   8   8   0       35.18       25.96      3.67 o
   9   8   0       55.32       50.18      4.29 o
  10   8   0       45.01       45.07      4.39 o
  11   8   0        5.60        6.27      4.44 o
  12   8   0       43.59       43.10      9.71 o
   1   9   0       23.65       10.96      2.22 o
   2   9   0      131.12      130.57      3.29 o
   3   9   0       23.42       16.73      2.34 o
   4   9   0       30.05       49.56      2.83 o
   5   9   0      105.29      111.05      4.32 o
   6   9   0        2.67        3.30      3.16 o
   7   9   0      133.01      121.55      4.27 o
   8   9   0       57.54       57.51      3.89 o
   9   9   0        0.01        3.31      3.80 o
  10   9   0        1.22        4.83      3.96 o
  11   9   0        0.40       -1.57      4.72 o
   0  10   0       61.36       87.93      5.00 o
   1  10   0        7.33        3.41      2.35 o
   2  10   0       14.72       15.95      2.16 o
   3  10   0        5.72        8.46      2.43 o
   4  10   0       65.56       69.53      3.16 o
   5  10   0      193.37      177.15      4.84 o
   6  10   0        0.90        1.87      2.86 o
   7  10   0       18.18       14.17      3.59 o
   8  10   0        0.02        1.91      3.59 o
   9  10   0       27.02       30.56      3.98 o
  10  10   0        8.25       12.31      4.55 o
  11  10   0        5.09       11.02      8.53 o
   1  11   0        0.87       -0.01      2.53 o
   2  11   0       88.34       60.74      3.06 o
   3  11   0      131.27      128.77      3.73 o
   4  11   0       41.12       39.92      3.29 o
   5  11   0      226.29      224.54      4.12 o
   6  11   0        6.68        9.02      3.34 o
   7  11   0       14.14       16.10      3.25 o
   8  11   0       19.66       29.26      4.02 o
   9  11   0        1.18        7.94      4.49 o
  10  11   0       12.03       14.69      5.97 o
   0  12   0        9.44       16.27      4.97 o
   1  12   0        0.22        0.90      3.43 o
   2  12   0        7.27       11.15      3.55 o
   3  12   0        0.13       -3.08      3.89 o
   4  12   0        0.01        3.06      3.60 o
   5  12   0        9.99       13.86      3.60 o
   6  12   0        0.66        0.27      3.86 o
   7  12   0        0.32        1.20      3.70 o
   8  12   0        3.03        1.73      4.43 o
   1  13   0        0.48        0.18      3.60 o
   2  13   0        7.62        6.24      3.62 o
   3  13   0       11.40       11.99      3.94 o
   4  13   0       40.62       46.76      4.35 o
   5  13   0        3.19        7.79      3.75 o
   6  13   0        2.11       -0.42      5.43 o
   7  13   0        2.99       -2.38      5.63 o
   0  14   0        3.39       -0.16      5.30 o
   1  14   0        2.14        5.23      3.83 o
   2  14   0        6.11        4.40      4.07 o
   3  14   0       40.93       56.65      5.10 o
   4  14   0       18.66       31.13      4.93 o
   5  14   0       52.07       59.63      6.51 o
   1  15   0       24.68       24.77      6.10 o
   2  15   0        1.30        2.16      7.74 o
   3  15   0        2.67       -5.90      8.38 o
 -13   0   1        1.51       -1.12      5.81 o
 -11   0   1       91.21       99.15      8.94 o
  -9   0   1      155.85      141.92      5.63 o
  -7   0   1     2615.76     2756.73      7.63 o
  -5   0   1       73.11       83.18      2.56 o
  -3   0   1     6873.45     7383.88     37.63 o
   3   0   1    20538.83    20938.63    167.58 o
   5   0   1     2677.00     2477.72     28.94 o
   7   0   1      358.59      401.45      7.79 o
   9   0   1     4442.50     4513.16     28.51 o
  11   0   1      155.12      140.88     12.91 o
  13   0   1        3.05        4.20      7.74 o
 -14   1   1       13.42       16.21     12.94 o
 -13   1   1       22.93       30.92      4.40 o
 -12   1   1        3.77        7.92      4.24 o
 -11   1   1       57.96       57.45      3.83 o
 -10   1   1      112.06      100.34      4.25 o
  -9   1   1      147.45      128.59      2.81 o
  -8   1   1      126.92      132.47      3.27 o
  -7   1   1      135.41      178.23      3.12 o
  -6   1   1      380.78      415.40      4.45 o
  -5   1   1      386.43      370.89      3.25 o
  -4   1   1     1872.60     1899.91     10.96 o
  -3   1   1      380.43      379.24      1.78 o
  -2   1   1     2830.19     2799.99      8.50 o
   1   1   1     5440.37     5126.76     34.83 o
   2   1   1     1173.60     1199.90      6.73 o
   3   1   1       22.04       31.71      1.43 o
   4   1   1      374.22      370.77      4.10 o
   5   1   1     1464.20     1317.18      6.82 o
   6   1   1     2357.15     2413.79      8.67 o
   7   1   1        0.71        5.71      3.01 o
   8   1   1      108.18       96.08      3.89 o
   9   1   1       74.47       67.23      4.86 o
  10   1   1      190.56      191.18      5.54 o
  11   1   1       26.78       29.54      4.37 o
  12   1   1       59.47       60.92      4.69 o
  13   1   1        4.86       12.42      4.70 o
 -14   2   1        2.43       20.56      7.30 o
 -13   2   1        2.82       12.04      4.20 o
 -12   2   1        0.01        3.01      3.61 o
 -11   2   1        5.34        6.81      3.47 o
 -10   2   1       82.05       70.17      4.33 o
  -9   2   1      209.47      210.49      7.42 o
  -8   2   1       15.94       13.99      2.90 o
  -7   2   1      622.21      639.32      8.28 o
  -6   2   1      261.89      247.74      2.97 o
  -5   2   1     3504.81     3775.13     14.81 o
  -4   2   1      875.10      900.72      5.05 o
  -3   2   1      196.96      205.76      1.31 o
  -2   2   1     1641.83     1581.74      3.76 o
  -1   2   1     4658.98     4607.30      6.84 o
   0   2   1      770.47      830.23      3.27 o
   1   2   1     7680.13     7614.28     15.44 o
   2   2   1      380.54      359.86      2.20 o
   3   2   1      225.44      243.46      2.11 o
   4   2   1     1726.35     1969.99      8.68 o
   5   2   1        6.98       12.21      1.87 o
   6   2   1       56.07       74.21      3.01 o
   7   2   1        0.06        2.19      2.57 o
   8   2   1       64.59       60.76      3.14 o
   9   2   1      545.69      469.24      6.89 o
  10   2   1       36.99       44.95      4.47 o
  11   2   1        7.70        7.48      4.23 o
  12   2   1       46.51       45.27      4.42 o
  13   2   1        0.37        9.22      4.20 o
 -14   3   1        1.22        3.15      7.11 o
 -13   3   1       11.95       14.81      4.51 o
 -12   3   1        1.63        3.93      3.56 o
 -11   3   1       14.90       13.02      3.35 o
 -10   3   1       27.82       29.46      3.40 o
  -9   3   1       36.11       31.09      3.22 o
  -8   3   1        5.42        4.32      2.67 o
  -7   3   1       25.06       27.86      2.57 o
  -6   3   1     1327.89     1422.40     18.59 o
  -5   3   1       80.54      116.66      1.95 o
  -4   3   1     1011.11     1167.35      5.81 o
  -3   3   1      582.10      564.10      1.97 o
  -2   3   1      427.25      419.18      4.05 o
  -1   3   1     1854.11     2008.48      4.42 o
   0   3   1     1639.56     1671.66      7.04 o
   1   3   1        6.90        9.15      0.70 o
   2   3   1       23.36       25.98      0.94 o
   3   3   1     1555.45     1539.10      5.21 o
   4   3   1       29.01       35.63      1.50 o
   5   3   1      740.87      925.40      5.21 o
   6   3   1      142.06      132.91      2.23 o
   7   3   1        0.25        1.99      2.40 o
   8   3   1       14.87       13.68      2.76 o
   9   3   1       53.77       59.83      3.44 o
  10   3   1        9.29        8.14      3.88 o
  11   3   1        0.30        0.70      3.90 o
  12   3   1        2.14        2.67      3.93 o
  13   3   1        4.87       13.72      5.37 o
 -14   4   1       15.54        1.23      9.86 o
 -13   4   1        0.88        4.77      4.15 o
 -12   4   1        6.48       12.44      3.25 o
 -11   4   1        0.02        0.47      3.23 o
 -10   4   1        6.05        5.15      3.21 o
  -9   4   1       25.75       18.29      2.78 o
  -8   4   1        1.03        0.73      2.38 o
  -7   4   1        0.02       -0.98      1.79 o
  -6   4   1        0.92        2.14      1.68 o
  -5   4   1        7.53       11.91      1.67 o
  -4   4   1     1002.94     1062.80      5.19 o
  -3   4   1      983.42     1136.91      3.94 o
  -2   4   1     1103.99     1046.08      3.71 o
  -1   4   1       93.87       94.54      1.26 o
   0   4   1      360.12      352.46      2.97 o
   1   4   1     3064.92     3050.44      9.03 o
   2   4   1       21.53       24.32      0.94 o
   3   4   1       97.85      102.85      1.42 o
   4   4   1      804.63      780.78      3.41 o
   5   4   1      178.52      222.60      3.47 o
   6   4   1       28.81       36.02      2.29 o
   7   4   1      188.71      192.90      3.55 o
   8   4   1       31.36       28.05      2.88 o
   9   4   1        0.08        0.18      3.16 o
  10   4   1       56.00       49.60      4.11 o
  11   4   1        0.62        0.69      3.77 o
  12   4   1        0.00       -0.04      4.01 o
  13   4   1        0.01        0.67      4.99 o
 -13   5   1        0.15       -2.64      4.71 o
 -12   5   1        0.94        0.10      3.10 o
 -11   5   1        0.04        4.40      3.01 o
 -10   5   1       28.98       21.64      3.07 o
  -9   5   1        0.26       -0.23      2.92 o
  -8   5   1       44.05       50.20      2.81 o
  -7   5   1       47.20       34.96      2.36 o
  -6   5   1       25.44       23.68      2.33 o
  -5   5   1       19.45        7.25      1.73 o
  -4   5   1      361.09      335.69      3.81 o
  -3   5   1      465.47      433.65      4.75 o
  -2   5   1        4.94       17.98      1.23 o
  -1   5   1      518.68      623.74      5.59 o
   0   5   1     3655.21     4191.21     10.47 o
   1   5   1     1842.63     1946.13      5.24 o
   2   5   1        1.65        2.35      1.13 o
   3   5   1       62.31       56.51      2.50 o
   4   5   1       11.33       13.27      1.38 o
   5   5   1     2489.87     2473.18     10.24 o
   6   5   1       10.47        7.04      2.19 o
   7   5   1      145.67      152.02      3.05 o
   8   5   1       54.86       40.21      2.80 o
   9   5   1      218.79      233.28      4.26 o
  10   5   1       15.31       10.89      3.16 o
  11   5   1       61.27       60.31      3.75 o
  12   5   1        6.23        8.60      3.60 o
  13   5   1        1.98        0.97      4.86 o
 -13   6   1        0.29       -2.46      6.82 o
 -12   6   1        1.83        2.20      3.48 o
 -11   6   1        5.22        6.57      3.28 o
 -10   6   1       22.56       22.92      3.34 o
  -9   6   1        0.38        1.48      3.10 o
  -8   6   1      512.42      518.37      9.19 o
  -7   6   1       32.70       34.97      2.72 o
  -6   6   1        0.96       -0.05      2.86 o
  -5   6   1       15.84       15.19      2.04 o
  -4   6   1      707.86      738.97      4.57 o
  -3   6   1        1.95        4.27      1.35 o
  -2   6   1      423.97      487.73      4.65 o
  -1   6   1       64.81      109.41      2.53 o
   0   6   1     3877.17     4303.98     25.60 o
   1   6   1      691.89      823.79      7.44 o
   2   6   1      656.67      711.22      3.09 o
   3   6   1      308.59      344.40      2.77 o
   4   6   1     1260.98     1344.31      6.79 o
   5   6   1      412.27      424.78      7.72 o
   6   6   1      124.11      145.39      3.10 o
   7   6   1       55.11       42.56      2.82 o
   8   6   1       92.54       95.68      3.37 o
   9   6   1       96.06       76.21      3.41 o
  10   6   1       11.31       10.34      3.19 o
  11   6   1       13.21       12.31      3.48 o
  12   6   1       14.28       13.59      3.69 o
  13   6   1        0.21        0.85      5.63 o
 -13   7   1        3.91        8.82      7.40 o
 -12   7   1        7.98        9.49      4.68 o
 -11   7   1        4.09        5.53      3.35 o
 -10   7   1        0.29       -0.42      3.27 o
  -9   7   1      181.70      183.96      5.09 o
  -8   7   1      154.91      137.20      4.36 o
  -7   7   1       11.79        6.49      3.39 o
  -6   7   1      119.78      136.90      4.40 o
  -5   7   1     1102.90     1181.03      6.23 o
  -4   7   1       33.07       29.35      2.06 o
  -3   7   1      549.67      556.60      4.92 o
  -2   7   1       50.55       45.39      1.23 o
  -1   7   1      810.73      796.41      5.94 o
   0   7   1      112.02      116.60      2.94 o
   1   7   1      310.81      314.04      3.44 o
   2   7   1      835.50      749.95      6.18 o
   3   7   1        0.80        1.99      1.66 o
   4   7   1        2.09        9.79      2.07 o
   5   7   1      846.79      892.83      6.77 o
   6   7   1       53.19       39.29      3.41 o
   7   7   1       81.74       73.45      3.00 o
   8   7   1      123.48      125.96      3.54 o
   9   7   1        2.90       -0.85      3.19 o
  10   7   1      214.23      199.82      6.39 o
  11   7   1       14.67       15.16      3.83 o
  12   7   1        2.00       12.30      9.04 o
 -11   8   1        8.08        9.68      4.27 o
 -10   8   1        7.40        7.27      3.84 o
  -9   8   1        1.35        3.86      3.72 o
  -8   8   1        4.40        2.93      3.59 o
  -7   8   1        0.03        0.68      3.25 o
  -6   8   1      280.62      304.17      4.47 o
  -5   8   1       94.25      116.28      3.62 o
  -4   8   1        0.00        0.46      2.68 o
  -3   8   1      154.41      159.64      3.99 o
  -2   8   1      112.86      133.24      4.00 o
  -1   8   1      654.84      713.72      5.10 o
   0   8   1       70.37       59.55      2.90 o
   1   8   1       53.12       50.17      2.04 o
   2   8   1       74.06       70.39      2.24 o
   3   8   1      415.82      390.87      3.05 o
   4   8   1     1388.28     1363.01      9.68 o
   5   8   1       58.94       66.33      3.01 o
   6   8   1       24.75       22.88      3.51 o
   7   8   1        4.80        7.53      3.57 o
   8   8   1        3.34        0.07      3.63 o
   9   8   1        3.74       -0.12      4.03 o
  10   8   1        0.41       -1.06      4.27 o
  11   8   1        8.57        7.71      5.53 o
  12   8   1        3.67        4.23      9.21 o
 -11   9   1       31.08       32.06      5.16 o
 -10   9   1        3.24        3.15      3.84 o
  -9   9   1        6.61       12.17      3.76 o
  -8   9   1        4.50        3.92      3.53 o
  -7   9   1       23.67       20.01      3.66 o
  -6   9   1       36.12       32.05      3.17 o
  -5   9   1      242.07      236.58      4.16 o
  -4   9   1     2102.67     2214.64     12.92 o
  -3   9   1       39.56       36.87      2.80 o
  -2   9   1       28.73       26.32      2.47 o
  -1   9   1        0.40        0.76      2.11 o
   0   9   1       15.11       13.89      1.39 o
   1   9   1      174.10      156.36      2.62 o
   2   9   1        7.39       10.89      1.59 o
   3   9   1       18.21        9.77      2.21 o
   4   9   1      280.29      244.83      3.57 o
   5   9   1       26.78       38.77      3.55 o
   6   9   1       20.45       15.62      3.53 o
   7   9   1        2.63       -0.07      3.47 o
   8   9   1        2.63        3.61      3.59 o
   9   9   1        0.29        1.99      3.89 o
  10   9   1        6.31       10.97      4.94 o
  11   9   1        4.40        0.24      9.36 o
 -10  10   1        6.17       12.54      4.68 o
  -9  10   1        1.73        4.83      3.76 o
  -8  10   1        0.11       -0.85      3.51 o
  -7  10   1        0.15        0.84      3.41 o
  -6  10   1       57.73       72.97      3.27 o
  -5  10   1      250.44      219.42      4.14 o
  -4  10   1       94.77      112.12      3.74 o
  -3  10   1       69.91       62.65      3.64 o
  -2  10   1        8.68        3.06      3.05 o
  -1  10   1        3.40        2.48      2.21 o
   0  10   1        0.76        1.01      2.13 o
   1  10   1        8.04        4.23      2.41 o
   2  10   1       91.01       85.94      2.58 o
   3  10   1      120.27      127.23      4.22 o
   4  10   1       26.39       34.75      2.72 o
   5  10   1       56.26       57.51      2.88 o
   6  10   1        1.98        7.40      2.93 o
   7  10   1        8.07        6.09      3.61 o
   8  10   1        1.66        4.35      3.66 o
   9  10   1        3.81        5.71      3.92 o
  10  10   1        2.90        5.80      5.50 o
 -10  11   1       12.39       13.39      4.80 o
  -9  11   1       50.00       70.04      4.86 o
  -8  11   1        0.65        0.43      3.17 o
  -7  11   1        6.72        8.06      3.02 o
  -6  11   1        0.78        3.09      2.90 o
  -5  11   1        0.11        6.26      3.01 o
  -4  11   1       66.50       54.75      4.67 o
  -3  11   1       22.91       15.32      3.35 o
  -2  11   1       33.75       22.49      2.79 o
  -1  11   1        9.88        9.48      3.44 o
   0  11   1      198.25      182.14      4.38 o
   1  11   1      369.12      329.16      4.74 o
   2  11   1       44.90       44.55      3.06 o
   3  11   1        0.84       -1.76      2.88 o
   4  11   1      199.64      197.66      4.12 o
   5  11   1      219.18      204.89      4.05 o
   6  11   1       64.16       67.78      3.65 o
   7  11   1       23.85       23.76      3.83 o
   8  11   1        6.35       10.17      4.80 o
   9  11   1       11.40       16.45      5.61 o
  -9  12   1        2.14       -2.75      8.12 o
  -8  12   1        3.28        3.53      5.50 o
  -7  12   1        4.55        0.54      3.94 o
  -6  12   1        0.40       -2.71      4.10 o
  -5  12   1       11.72        7.44      4.60 o
  -4  12   1        5.24        7.57      3.81 o
  -3  12   1        4.88        0.24      3.58 o
  -2  12   1       48.40       40.06      3.71 o
  -1  12   1        0.01       -1.64      3.30 o
   0  12   1       15.99       11.05      3.28 o
   1  12   1      108.83      111.72      4.21 o
   2  12   1       34.41       39.07      3.08 o
   3  12   1        6.43        9.96      2.97 o
   4  12   1        4.49        5.51      3.15 o
   5  12   1        0.24        4.42      3.05 o
   6  12   1        1.50        2.25      3.31 o
   7  12   1        6.51       11.44      4.32 o
   8  12   1       10.11        8.91      4.71 o
   9  12   1        6.31       14.00      7.65 o
  -7  13   1        4.27       -8.11      8.11 o
  -6  13   1       34.89       32.40      7.46 o
  -5  13   1       51.34       65.86      5.10 o
  -4  13   1        0.87        5.56      3.87 o
  -3  13   1       36.16       45.74      4.01 o
  -2  13   1        4.89        4.30      3.65 o
  -1  13   1        1.29        3.91      3.38 o
   0  13   1        0.01        3.13      3.45 o
   1  13   1       17.81       16.00      3.83 o
   2  13   1        2.99        2.29      3.70 o
   3  13   1        0.24        1.82      3.80 o
   4  13   1       13.01       11.70      3.87 o
   5  13   1       66.98       69.36      4.25 o
   6  13   1        6.40        5.06      5.75 o
   7  13   1        0.03       -2.06      7.86 o
  -5  14   1       15.12       29.19      8.78 o
  -4  14   1       27.59       35.80      6.35 o
  -3  14   1       55.51       81.09      6.80 o
  -2  14   1        2.91       -1.65      4.50 o
  -1  14   1        0.15        0.69      3.86 o
   0  14   1       79.35       78.07      4.51 o
   1  14   1        5.11        4.97      4.05 o
   2  14   1        0.02       -3.96      3.96 o
   3  14   1       25.06       24.14      4.82 o
   4  14   1       30.60       41.67      5.89 o
   5  14   1       18.57       24.05      5.85 o
   6  14   1        7.09       12.16      7.66 o
  -2  15   1        1.42        7.15      8.85 o
  -1  15   1       20.55       17.28      8.24 o
   0  15   1       62.70       67.49      9.82 o
   1  15   1        0.95       13.83      9.38 o
   2  15   1       12.07       11.15      9.06 o
   3  15   1       28.12       40.60      9.25 o
 -14   0   2       23.65       15.98     10.12 o
 -12   0   2       16.20       22.40      4.74 o
 -10   0   2      107.27      116.67      6.97 o
  -8   0   2      643.62      650.07      4.89 o
  -6   0   2       30.14       39.97      2.39 o
  -4   0   2     2572.91     2770.96     25.59 o
  -2   0   2     1691.08     1626.18      4.27 o
   0   0   2     4870.72     5032.48     35.00 o
   2   0   2     2750.17     2448.95     10.66 o
   4   0   2     1488.19     1410.96      6.16 o
   6   0   2     1314.92     1513.61     10.36 o
   8   0   2      200.90      210.06      6.32 o
  10   0   2      430.49      431.66     28.35 o
  12   0   2      130.44      106.01      7.03 o
 -14   1   2       24.66       27.83      9.00 o
 -13   1   2       10.31       16.78      4.34 o
 -12   1   2       10.63        6.49      3.56 o
 -11   1   2       58.39       59.94      3.45 o
 -10   1   2      225.66      223.87      4.46 o
  -9   1   2     1415.92     1359.46     11.00 o
  -8   1   2      235.26      211.40      4.48 o
  -7   1   2      165.16      159.79      4.00 o
  -6   1   2      145.48      145.30      2.29 o
  -5   1   2      155.36      173.10      3.11 o
  -4   1   2       29.11       35.21      1.04 o
  -3   1   2      973.99     1060.73      4.33 o
  -2   1   2      224.81      209.91      1.20 o
  -1   1   2     2676.20     2540.20      6.63 o
   0   1   2     2687.04     2834.22     10.46 o
   1   1   2        8.45        8.33      1.34 o
   2   1   2     1147.75     1043.53      5.75 o
   3   1   2     2259.66     2514.75     12.79 o
   4   1   2      321.52      340.28      2.36 o
   5   1   2      775.07      718.00      8.44 o
   6   1   2      213.97      218.34      4.31 o
   7   1   2        2.23        3.33      1.31 o
   8   1   2        5.06        4.69      3.21 o
   9   1   2        6.24       19.44      4.24 o
  10   1   2        0.85        1.48      4.45 o
  11   1   2        5.28        3.48      4.16 o
  12   1   2       13.83       15.71      4.24 o
  13   1   2       38.09       39.42      4.86 o
 -14   2   2       33.01       50.71      7.12 o
 -13   2   2       12.63       22.63      3.80 o
 -12   2   2        0.60        6.23      3.65 o
 -11   2   2        0.88        5.10      3.43 o
 -10   2   2      150.91      151.78      4.09 o
  -9   2   2      432.26      446.89     10.92 o
  -8   2   2       12.59       12.55      2.54 o
  -7   2   2        4.18        4.47      2.21 o
  -6   2   2      502.35      529.40      3.68 o
  -5   2   2        0.81        3.04      1.43 o
  -4   2   2      777.02      825.56      2.76 o
  -3   2   2       41.51       40.59      1.26 o
  -2   2   2      834.72      833.83      2.49 o
  -1   2   2      259.50      336.57      1.30 o
   0   2   2     2780.52     2696.61     10.56 o
   1   2   2     1165.32     1250.63      5.55 o
   2   2   2     1151.75     1121.94      4.57 o
   3   2   2      601.43      535.71      5.15 o
   4   2   2      354.44      320.38      3.23 o
   5   2   2      197.63      221.22      2.93 o
   6   2   2      390.42      351.90      4.86 o
   7   2   2        7.00        3.24      2.83 o
   8   2   2        1.98        7.40      4.25 o
   9   2   2      170.20      167.93      5.36 o
  10   2   2      415.08      403.53      8.66 o
  11   2   2       14.57       14.18      5.24 o
  12   2   2       21.04       22.29      4.35 o
  13   2   2       15.13       20.80      5.03 o
 -14   3   2       14.48       22.38     10.97 o
 -13   3   2       16.57       16.39      3.75 o
 -12   3   2       12.10       22.35      3.57 o
 -11   3   2        9.83       10.15      3.36 o
 -10   3   2        8.20        6.98      3.21 o
  -9   3   2      109.10       86.04      3.47 o
  -8   3   2      147.23      140.83      3.07 o
  -7   3   2        0.50        3.87      2.24 o
  -6   3   2        0.59        1.39      1.66 o
  -5   3   2      305.65      358.39      2.37 o
  -4   3   2      833.49      941.35      4.28 o
  -3   3   2      923.18      891.42      5.56 o
  -2   3   2     2149.51     2130.82      4.98 o
  -1   3   2       23.65       42.24      0.77 o
   0   3   2     1403.25     1461.91      4.96 o
   1   3   2      167.88      156.84      1.79 o
   2   3   2      123.54      118.39      1.47 o
   3   3   2      540.73      606.70      3.40 o
   4   3   2       41.11       67.19      1.82 o
   5   3   2     1151.42     1251.46      9.31 o
   6   3   2      107.61      103.50      3.11 o
   7   3   2        3.78        6.21      2.71 o
   8   3   2      139.12      125.79      3.78 o
   9   3   2      151.01      145.39      4.46 o
  10   3   2        3.42        2.44      3.75 o
  11   3   2       53.09       54.21      4.33 o
  12   3   2       11.63       16.12      4.22 o
  13   3   2        3.91       -0.28      4.78 o
 -13   4   2       12.71       16.12      5.15 o
 -12   4   2        7.41        9.59      3.12 o
 -11   4   2        1.90        4.22      3.03 o
 -10   4   2       88.84       77.80      3.32 o
  -9   4   2        3.29        5.45      2.73 o
  -8   4   2        8.47       11.50      2.41 o
  -7   4   2        0.59        0.68      1.80 o
  -6   4   2      125.84      152.63      2.30 o
  -5   4   2      424.94      477.90      4.37 o
  -4   4   2     1346.23     1604.75     11.52 o
  -3   4   2       46.47       38.52      1.10 o
  -2   4   2       13.05        9.25      1.06 o
  -1   4   2     1072.69     1079.09      3.70 o
   0   4   2     3094.84     3209.41      7.14 o
   1   4   2       14.99       22.37      1.50 o
   2   4   2      623.32      622.97      3.39 o
   3   4   2      420.12      489.45      5.37 o
   4   4   2      294.73      300.64      4.76 o
   5   4   2       42.13       22.01      1.72 o
   6   4   2      164.13      162.69      2.82 o
   7   4   2        0.48        2.48      2.82 o
   8   4   2        9.33        8.60      3.03 o
   9   4   2       32.81       27.92      3.66 o
  10   4   2        1.08        1.11      3.73 o
  11   4   2        6.22        2.64      3.93 o
  12   4   2        1.27        0.86      4.10 o
  13   4   2        7.19        3.98      5.72 o
 -13   5   2        5.51        4.02      5.27 o
 -12   5   2        0.96        1.18      3.12 o
 -11   5   2       32.16       34.39      3.97 o
 -10   5   2       41.75       47.75      3.17 o
  -9   5   2       77.30       62.29      3.10 o
  -8   5   2      177.43      159.26      4.04 o
  -7   5   2       11.45        8.62      2.08 o
  -6   5   2      197.75      200.24      3.16 o
  -5   5   2        3.96        1.10      2.37 o
  -4   5   2     1164.71     1173.64     11.43 o
  -3   5   2     1791.04     1694.40      5.50 o
  -2   5   2      875.70      917.82      5.83 o
  -1   5   2      503.34      542.35      2.96 o
   0   5   2        0.95        6.21      1.49 o
   1   5   2     2376.41     2511.11     10.04 o
   2   5   2      296.37      257.42      6.22 o
   3   5   2      202.00      186.23      1.99 o
   4   5   2       32.99       30.88      1.45 o
   5   5   2      235.71      233.24      4.57 o
   6   5   2        4.97        9.31      2.16 o
   7   5   2       77.58       70.20      2.72 o
   8   5   2       13.57        9.19      2.93 o
   9   5   2      284.19      275.03      5.08 o
  10   5   2       51.01       50.80      3.80 o
  11   5   2       15.65        9.00      3.59 o
  12   5   2        2.39       -0.83      3.67 o
  13   5   2        2.72        2.65      5.59 o
 -13   6   2        3.03        6.66      6.40 o
 -12   6   2        6.70       10.29      3.89 o
 -11   6   2        3.89        6.86      3.30 o
 -10   6   2       33.09       33.62      3.36 o
  -9   6   2       53.35       38.21      3.34 o
  -8   6   2       21.07       20.01      3.01 o
  -7   6   2      102.11      109.29      3.73 o
  -6   6   2      138.73      123.33      3.50 o
  -5   6   2      293.39      326.42      4.09 o
  -4   6   2      168.07      180.51      3.80 o
  -3   6   2     1848.22     1935.38      6.43 o
  -2   6   2      463.88      482.73      5.10 o
  -1   6   2      281.04      284.44      2.91 o
   0   6   2        6.69       10.27      2.27 o
   1   6   2     3510.17     3968.83      9.82 o
   2   6   2       13.97       16.27      1.19 o
   3   6   2        7.52        7.04      1.41 o
   4   6   2       53.03       39.93      2.22 o
   5   6   2      100.92       84.04      2.15 o
   6   6   2       11.96       11.79      2.37 o
   7   6   2      143.22      146.48      3.42 o
   8   6   2       24.16       17.89      3.14 o
   9   6   2      207.83      200.74      4.34 o
  10   6   2       55.20       60.00      3.86 o
  11   6   2       14.11       16.16      3.57 o
  12   6   2        8.18        9.64      4.65 o
 -12   7   2        1.61        2.09      4.60 o
 -11   7   2        2.45        0.86      3.29 o
 -10   7   2        4.20        4.63      3.83 o
  -9   7   2      407.45      385.25      7.12 o
  -8   7   2       35.90       37.74      3.81 o
  -7   7   2       60.84       53.38      3.58 o
  -6   7   2       84.19       73.03      3.53 o
  -5   7   2     1016.94      957.22     11.25 o
  -4   7   2       78.62       95.89      3.47 o
  -3   7   2      207.92      177.51      5.64 o
  -2   7   2       93.65      103.00      2.31 o
  -1   7   2      132.11      109.94      2.18 o
   0   7   2      213.37      288.98      3.13 o
   1   7   2        1.50       -0.27      1.04 o
   2   7   2       48.71       38.19      1.42 o
   3   7   2       16.62       19.49      1.65 o
   4   7   2     2075.29     2151.92     10.92 o
   5   7   2        0.77        6.37      2.12 o
   6   7   2      217.43      224.45      4.50 o
   7   7   2       50.38       52.08      2.97 o
   8   7   2       26.31       20.63      3.20 o
   9   7   2       29.01       16.16      3.49 o
  10   7   2        0.66        4.53      3.72 o
  11   7   2        5.33        9.45      5.31 o
  12   7   2        5.99        4.37      9.35 o
 -11   8   2        6.57        8.61      5.18 o
 -10   8   2        3.88       10.08      3.94 o
  -9   8   2        0.39        6.12      4.30 o
  -8   8   2       62.86       64.77      3.89 o
  -7   8   2        0.40       -2.50      3.36 o
  -6   8   2       48.12       58.39      3.33 o
  -5   8   2      541.48      527.59      7.87 o
  -4   8   2      161.40      145.70      3.38 o
  -3   8   2     1342.08     1420.13      7.62 o
  -2   8   2      177.09      167.67      2.86 o
  -1   8   2      410.45      419.29      4.79 o
   0   8   2      160.08      173.35      3.82 o
   1   8   2       24.40       25.76      1.25 o
   2   8   2       24.94       25.54      1.43 o
   3   8   2       37.59       35.71      2.34 o
   4   8   2      254.78      263.78      4.33 o
   5   8   2      110.50      114.35      3.59 o
   6   8   2        6.51        5.51      3.55 o
   7   8   2        8.20        7.47      3.53 o
   8   8   2       19.87       25.43      5.70 o
   9   8   2       15.18       12.05      4.75 o
  10   8   2        2.72        0.33      4.74 o
  11   8   2       16.71       15.06      6.61 o
 -11   9   2       18.00       11.97      5.99 o
 -10   9   2        1.76        5.62      3.86 o
  -9   9   2       12.12       10.13      3.62 o
  -8   9   2       52.47       50.11      3.77 o
  -7   9   2        1.91        2.48      3.15 o
  -6   9   2      161.11      163.42      3.93 o
  -5   9   2      178.57      195.02      6.32 o
  -4   9   2      294.25      291.04      6.86 o
  -3   9   2        0.97        0.93      3.09 o
  -2   9   2      728.86      709.66      4.97 o
  -1   9   2       11.16        8.60      2.09 o
   0   9   2        1.60        2.13      1.90 o
   1   9   2      294.69      244.35      2.39 o
   2   9   2       17.82       18.52      1.93 o
   3   9   2        8.29        5.02      2.21 o
   4   9   2       84.92       79.85      3.24 o
   5   9   2     1370.00     1439.03     12.14 o
   6   9   2      284.53      285.05      5.22 o
   7   9   2        7.30        3.29      3.69 o
   8   9   2       10.25       14.93      4.85 o
   9   9   2        1.88        5.47      4.67 o
  10   9   2        2.01        2.83      4.82 o
  11   9   2        0.09        2.51      9.01 o
 -10  10   2        1.04       -1.87      5.62 o
  -9  10   2        1.69        2.01      3.78 o
  -8  10   2        0.03        2.84      3.51 o
  -7  10   2       29.35       25.01      3.04 o
  -6  10   2      179.00      162.70      3.71 o
  -5  10   2        3.82        8.69      3.44 o
  -4  10   2     1043.12     1062.54      7.35 o
  -3  10   2       34.61       37.78      3.88 o
  -2  10   2       15.50        7.77      2.48 o
  -1  10   2        1.28        1.77      2.18 o
   0  10   2       66.74       63.72      2.36 o
   1  10   2       92.07       91.64      3.62 o
   2  10   2       13.98       13.78      2.81 o
   3  10   2      187.84      180.77      3.90 o
   4  10   2       40.39       47.14      2.66 o
   5  10   2       73.46       72.21      3.00 o
   6  10   2      142.68      145.43      4.39 o
   7  10   2       17.83       21.82      5.12 o
   8  10   2       35.49       42.51      4.90 o
   9  10   2       15.33       20.33      5.15 o
  10  10   2        0.22        5.75      6.01 o
 -10  11   2       21.77       23.15      6.23 o
  -9  11   2        9.11        4.00      4.38 o
  -8  11   2        3.61        5.52      3.32 o
  -7  11   2       23.74       21.70      3.02 o
  -6  11   2      102.95      103.85      3.37 o
  -5  11   2        0.38        4.12      3.55 o
  -4  11   2      167.01      166.35      5.43 o
  -3  11   2       11.35        6.62      3.55 o
  -2  11   2        5.79        3.89      3.28 o
  -1  11   2      107.40       93.56      3.80 o
   0  11   2      204.84      185.95      4.43 o
   1  11   2        7.23        4.40      3.20 o
   2  11   2        2.26        0.86      2.83 o
   3  11   2       12.42       13.45      2.98 o
   4  11   2        6.15        5.31      2.99 o
   5  11   2      101.85       79.74      3.38 o
   6  11   2        8.13        6.40      3.72 o
   7  11   2       21.46       16.78      3.83 o
   8  11   2        3.41        2.15      4.71 o
   9  11   2        1.05        1.60      5.54 o
  -8  12   2        3.09        3.26      7.53 o
  -7  12   2        1.71       -1.94      4.17 o
  -6  12   2        0.07        0.71      3.86 o
  -5  12   2       40.25       34.09      4.72 o
  -4  12   2       17.82       10.78      3.68 o
  -3  12   2        0.01       -1.41      3.60 o
  -2  12   2       46.53       42.07      3.71 o
  -1  12   2        1.37        0.72      3.24 o
   0  12   2       14.19       11.59      3.39 o
   1  12   2        8.94        8.94      2.88 o
   2  12   2       14.00        9.35      2.92 o
   3  12   2        0.27       -1.88      3.02 o
   4  12   2       45.45       40.16      3.21 o
   5  12   2       16.08       22.21      4.15 o
   6  12   2       10.18       13.62      3.61 o
   7  12   2        3.39        5.63      4.24 o
   8  12   2        2.62        1.22      5.20 o
  -7  13   2        0.00       -7.94      8.38 o
  -6  13   2       20.49       24.98      5.95 o
  -5  13   2        7.19       11.14      4.66 o
  -4  13   2      114.65      107.12      5.66 o
  -3  13   2       31.60       36.40      4.10 o
  -2  13   2        5.75        7.66      3.59 o
  -1  13   2        2.50        1.04      3.46 o
   0  13   2      106.36       81.48      4.12 o
   1  13   2       20.69       25.28      3.73 o
   2  13   2        1.37       -3.80      3.80 o
   3  13   2        1.37        3.59      3.79 o
   4  13   2       30.59       39.65      3.82 o
   5  13   2        0.01        5.60      4.56 o
   6  13   2       20.87       25.92      7.57 o
   7  13   2        7.53        9.27      7.48 o
  -5  14   2       29.04       38.78      9.32 o
  -4  14   2      131.56      159.57      7.53 o
  -3  14   2       35.02       57.65      6.55 o
  -2  14   2       10.88        6.62      5.74 o
  -1  14   2        0.91        1.91      5.89 o
   0  14   2        0.02        0.99      4.57 o
   1  14   2       23.54       13.63      4.91 o
   2  14   2        5.91        4.64      6.01 o
   3  14   2        7.38       11.17      8.58 o
   4  14   2      131.17      142.41     10.65 o
   0  15   2        1.74        1.00      9.07 o
 -13   0   3        0.56        5.63      4.73 o
 -11   0   3       31.31       44.88      4.87 o
  -9   0   3     1169.72     1066.51      8.17 o
  -7   0   3       18.88       22.37      2.60 o
  -5   0   3      367.54      410.88      4.62 o
  -3   0   3     1493.58     1349.08      4.51 o
  -1   0   3    13807.60    14024.59     90.39 o
   1   0   3    59865.64    55412.48    155.71 o
   3   0   3     4035.32     4729.00     19.37 o
   5   0   3     2028.11     2048.18     11.25 o
   7   0   3       23.55       31.63      4.53 o
   9   0   3      398.60      442.96      9.40 o
  11   0   3       50.38       51.38      6.67 o
  13   0   3        6.53        6.39      6.39 o
 -13   1   3        2.15        8.52      3.82 o
 -12   1   3        9.49        9.32      3.17 o
 -11   1   3       34.55       29.16      3.20 o
 -10   1   3        8.98        6.41      3.05 o
  -9   1   3      184.76      192.82      3.42 o
  -8   1   3      869.19      862.95      6.93 o
  -7   1   3      295.15      291.48      3.50 o
  -6   1   3      122.24      117.98      1.72 o
  -5   1   3     1726.71     1943.94      7.24 o
  -4   1   3      967.41     1027.99      4.62 o
  -3   1   3     2061.88     1979.81      5.33 o
  -2   1   3      543.78      512.99      1.94 o
  -1   1   3     1465.46     1532.64      5.43 o
   0   1   3    14178.76    14890.83     93.87 o
   1   1   3        9.36       13.92      2.03 o
   2   1   3     2498.82     2505.10      7.48 o
   3   1   3       19.72       21.16      1.76 o
   4   1   3     1178.39     1377.42      9.23 o
   5   1   3      805.89      688.04      4.37 o
   6   1   3      544.26      522.93     10.09 o
   7   1   3      590.34      524.96      5.39 o
   8   1   3      353.96      307.11      4.92 o
   9   1   3      684.83      716.82     19.95 o
  10   1   3        0.01        5.31      4.31 o
  11   1   3       49.01       43.94      4.61 o
  12   1   3        8.11        8.85      4.56 o
  13   1   3        7.38       13.83      4.63 o
 -14   2   3       13.41       25.31     10.52 o
 -13   2   3       15.40       23.99      3.88 o
 -12   2   3        8.97        7.60      3.41 o
 -11   2   3        0.04        2.16      2.87 o
 -10   2   3        3.25        7.09      3.04 o
  -9   2   3      189.64      194.31      7.98 o
  -8   2   3       26.16       33.04      2.57 o
  -7   2   3      361.35      393.90      4.07 o
  -6   2   3       34.30       40.31      1.98 o
  -5   2   3      384.14      420.06      2.60 o
  -4   2   3      654.97      851.59      6.21 o
  -3   2   3      573.51      518.99      2.29 o
  -2   2   3       18.35       19.25      0.69 o
  -1   2   3      714.12      899.53      2.35 o
   0   2   3    22807.96    22560.35     82.59 o
   1   2   3       11.71       38.58      1.03 o
   2   2   3      122.30      154.82      2.49 o
   3   2   3      126.39      118.62      2.92 o
   4   2   3      231.11      265.91      3.72 o
   5   2   3      158.68      152.55      3.99 o
   6   2   3      336.42      383.26      7.99 o
   7   2   3        0.73        1.52      3.74 o
   8   2   3       48.02       37.75      3.20 o
   9   2   3        0.04       -3.04      4.39 o
  10   2   3        0.41        9.44      4.27 o
  11   2   3      130.02      119.56      5.60 o
  12   2   3       33.99       35.98      4.20 o
  13   2   3        3.79       11.00      5.88 o
 -14   3   3        3.61        4.84     10.17 o
 -13   3   3       22.41       36.49      6.48 o
 -12   3   3        2.96        2.53      3.33 o
 -11   3   3        0.04        2.45      3.21 o
 -10   3   3       11.69       10.11      3.10 o
  -9   3   3      106.00       99.72      3.46 o
  -8   3   3       35.67       30.81      2.61 o
  -7   3   3      117.97      130.17      2.75 o
  -6   3   3      273.68      273.23      3.18 o
  -5   3   3      232.85      244.50      2.18 o
  -4   3   3       26.00       24.45      1.21 o
  -3   3   3      611.62      702.21      2.42 o
  -2   3   3     1881.03     1795.38      4.78 o
  -1   3   3       25.90       40.72      0.73 o
   0   3   3      264.86      273.47      2.81 o
   1   3   3      721.34      681.87      4.56 o
   2   3   3        2.02        3.31      0.69 o
   3   3   3        0.24        0.69      0.93 o
   4   3   3       30.10       16.70      1.59 o
   5   3   3      163.64      168.74      2.67 o
   6   3   3      930.45      905.43      8.41 o
   7   3   3      258.39      224.67      4.15 o
   8   3   3       73.14       86.62      3.78 o
   9   3   3        0.00        4.95      3.56 o
  10   3   3       62.13       67.39      4.32 o
  11   3   3        9.08        7.18      3.97 o
  12   3   3        8.24       11.09      4.02 o
  13   3   3        2.69        6.22      5.51 o
 -14   4   3        1.80       13.30     10.42 o
 -13   4   3       12.17       16.30      5.95 o
 -12   4   3        4.12        4.45      3.33 o
 -11   4   3       20.20       24.87      3.03 o
 -10   4   3       13.18       14.00      2.96 o
  -9   4   3      181.32      145.36      3.42 o
  -8   4   3       53.17       44.03      2.65 o
  -7   4   3       10.59       15.49      1.74 o
  -6   4   3       79.63       89.22      2.71 o
  -5   4   3       19.59       17.45      1.47 o
  -4   4   3     1828.80     1786.03      5.61 o
  -3   4   3       42.08       37.00      1.03 o
  -2   4   3      155.80      129.76      1.53 o
  -1   4   3     1547.13     1625.26      3.73 o
   0   4   3     2047.20     2139.76      7.53 o
   1   4   3      179.19      171.68      2.35 o
   2   4   3       24.34       33.55      2.54 o
   3   4   3       40.85       48.99      1.19 o
   4   4   3       10.16       11.27      1.42 o
   5   4   3      469.43      516.78      6.16 o
   6   4   3       15.71       16.83      2.60 o
   7   4   3        0.09        3.47      2.81 o
   8   4   3       49.12       45.83      3.46 o
   9   4   3       74.69       66.94      4.02 o
  10   4   3        1.76        4.11      3.80 o
  11   4   3        3.58        1.38      3.90 o
  12   4   3       24.99       26.86      4.46 o
  13   4   3        2.31        0.65      6.72 o
 -13   5   3        1.97        4.30     10.27 o
 -12   5   3        5.32        6.41      3.66 o
 -11   5   3        0.00        0.30      2.92 o
 -10   5   3       23.46       16.53      2.86 o
  -9   5   3      176.02      144.36      3.75 o
  -8   5   3       48.96       34.82      2.98 o
  -7   5   3       15.66       10.94      2.55 o
  -6   5   3        9.68       10.77      2.40 o
  -5   5   3        3.96        4.28      2.18 o
  -4   5   3       64.51       79.28      2.26 o
  -3   5   3      292.94      262.61      2.22 o
  -2   5   3      224.14      215.04      1.66 o
  -1   5   3        0.31        6.85      1.01 o
   0   5   3     2352.66     2469.58      6.22 o
   1   5   3       79.08       88.54      2.30 o
   2   5   3       10.93        4.91      2.44 o
   3   5   3       26.22       25.37      1.10 o
   4   5   3      151.78      139.22      2.74 o
   5   5   3      432.86      405.05      3.44 o
   6   5   3      582.30      499.76      8.47 o
   7   5   3       57.92       58.48      2.93 o
   8   5   3        3.06        0.85      2.95 o
   9   5   3        5.39        7.24      3.28 o
  10   5   3       90.49      101.79      4.52 o
  11   5   3       14.50       21.61      3.83 o
  12   5   3        3.97        3.48      3.67 o
  13   5   3        1.27        3.40      7.09 o
 -13   6   3        5.37        7.60     10.06 o
 -12   6   3        2.74        1.17      4.02 o
 -11   6   3        0.04        2.39      3.61 o
 -10   6   3        1.94        2.20      3.20 o
  -9   6   3      134.75      109.00      3.60 o
  -8   6   3        3.58        8.52      3.31 o
  -7   6   3        3.76        4.14      3.11 o
  -6   6   3       73.24       64.06      3.10 o
  -5   6   3        4.95        7.08      2.76 o
  -4   6   3      256.31      257.27      3.91 o
  -3   6   3       28.95       32.94      1.57 o
  -2   6   3       41.36       60.09      1.59 o
  -1   6   3     1230.06     1241.29      8.04 o
   0   6   3      143.08      164.39      2.26 o
   1   6   3      323.68      363.39      4.29 o
   2   6   3       25.02       25.80      3.08 o
   3   6   3      360.80      350.23      6.21 o
   4   6   3      165.18      189.81      2.82 o
   5   6   3        1.14        0.61      1.79 o
   6   6   3       18.03       16.76      2.59 o
   7   6   3       21.30       17.28      2.82 o
   8   6   3        0.56       -2.94      2.94 o
   9   6   3       55.98       54.97      3.48 o
  10   6   3       91.01       76.18      3.95 o
  11   6   3        5.39        9.99      3.70 o
  12   6   3        5.88        2.18      7.07 o
 -12   7   3        0.80        0.23      6.29 o
 -11   7   3        1.59        3.22      4.70 o
 -10   7   3        0.05        0.51      3.80 o
  -9   7   3       87.10       97.74      5.36 o
  -8   7   3       12.82       11.21      3.46 o
  -7   7   3       22.31       19.35      3.14 o
  -6   7   3       58.36       56.08      4.00 o
  -5   7   3      452.51      435.22      5.48 o
  -4   7   3       67.85       59.55      3.47 o
  -3   7   3       80.90       75.19      2.25 o
  -2   7   3       93.45       98.68      1.90 o
  -1   7   3        2.77        4.39      1.32 o
   0   7   3       39.79       52.32      1.44 o
   1   7   3       14.67        9.25      2.37 o
   2   7   3       18.42        7.62      1.37 o
   3   7   3       63.18       54.64      1.84 o
   4   7   3      333.43      332.21      3.64 o
   5   7   3       32.34       25.33      2.38 o
   6   7   3       55.03       50.35      2.86 o
   7   7   3       52.74       46.95      3.20 o
   8   7   3       16.98       12.11      3.00 o
   9   7   3       81.19       82.21      3.98 o
  10   7   3       33.62       29.28      4.92 o
  11   7   3        0.16        2.40      5.51 o
 -11   8   3       12.47       12.56      5.16 o
 -10   8   3       51.95       56.47      4.96 o
  -9   8   3        9.55       12.08      3.67 o
  -8   8   3       15.25       16.78      3.63 o
  -7   8   3        0.00       -1.70      2.98 o
  -6   8   3      327.04      362.60      5.01 o
  -5   8   3      378.01      338.55      7.13 o
  -4   8   3      787.62      777.28      5.92 o
  -3   8   3      268.75      268.73      4.25 o
  -2   8   3        0.60       -0.06      1.94 o
  -1   8   3       29.90       40.80      1.95 o
   0   8   3      125.27      129.98      3.40 o
   1   8   3        0.08        0.80      0.63 o
   2   8   3        8.05        6.08      0.97 o
   3   8   3        6.90        7.83      1.68 o
   4   8   3      345.22      385.98      5.34 o
   5   8   3      169.74      188.03      4.82 o
   6   8   3      376.28      388.01      7.22 o
   7   8   3       46.27       49.17      5.02 o
   8   8   3        0.17       -3.82      5.01 o
   9   8   3       18.86       12.89      4.99 o
  10   8   3       15.80       10.26      5.36 o
  11   8   3        0.49       -3.87     10.13 o
 -11   9   3        0.30        2.34      6.68 o
 -10   9   3        3.33       10.08      4.75 o
  -9   9   3      130.68      140.83      5.76 o
  -8   9   3       15.33       15.74      3.60 o
  -7   9   3       46.54       49.21      3.40 o
  -6   9   3       74.58       79.94      3.49 o
  -5   9   3      193.65      193.30      4.83 o
  -4   9   3       46.52       46.52      3.52 o
  -3   9   3      506.50      496.07      4.50 o
  -2   9   3      224.93      225.65      5.10 o
  -1   9   3        3.79        2.44      1.95 o
   0   9   3      523.26      470.99      3.49 o
   1   9   3      819.94      803.16      7.55 o
   2   9   3        1.57        0.61      2.96 o
   3   9   3      160.96      156.29      4.46 o
   4   9   3      247.15      224.93      4.99 o
   5   9   3       26.92       39.61      4.25 o
   6   9   3       19.64       18.04      4.72 o
   7   9   3       82.37       82.67      5.47 o
   8   9   3        0.12        3.29      4.91 o
   9   9   3        0.64        2.63      5.21 o
  10   9   3       51.35       55.39      7.07 o
 -10  10   3        3.07        4.97      6.17 o
  -9  10   3       18.93       32.06      4.89 o
  -8  10   3        0.20       -0.51      3.55 o
  -7  10   3        8.01        4.15      2.95 o
  -6  10   3      102.26       76.74      3.51 o
  -5  10   3       48.02       49.70      3.44 o
  -4  10   3      113.75      121.01      4.28 o
  -3  10   3       98.89       90.63      3.01 o
  -2  10   3       99.18      105.88      3.92 o
  -1  10   3       38.74       41.56      3.22 o
   0  10   3       33.83       33.98      3.16 o
   1  10   3       85.81       78.42      3.51 o
   2  10   3      175.51      162.25      4.78 o
   3  10   3      402.49      387.86      5.95 o
   4  10   3      117.25      105.68      3.41 o
   5  10   3      272.53      250.77      4.48 o
   6  10   3       35.73       36.22      5.12 o
   7  10   3       27.60       27.83      4.50 o
   8  10   3        6.84       10.01      4.56 o
   9  10   3        0.40        4.53      5.93 o
  -9  11   3        6.36        4.14      8.35 o
  -8  11   3        0.77        0.40      4.00 o
  -7  11   3        0.20       -3.28      3.34 o
  -6  11   3        3.05        4.73      3.29 o
  -5  11   3       96.56       96.08      5.09 o
  -4  11   3       23.48       24.17      3.73 o
  -3  11   3       32.78       39.34      4.23 o
  -2  11   3       10.19       10.26      3.18 o
  -1  11   3       30.85       19.28      3.36 o
   0  11   3      132.56      127.02      3.97 o
   1  11   3       32.16       24.75      3.32 o
   2  11   3        4.20        4.19      2.80 o
   3  11   3       18.27       16.24      3.07 o
   4  11   3       33.00       31.32      3.11 o
   5  11   3      147.26      143.62      4.08 o
   6  11   3        7.57        7.06      3.83 o
   7  11   3        0.87       -0.07      3.82 o
   8  11   3        0.14        4.51      6.12 o
   9  11   3        9.43       12.60      8.70 o
  -7  12   3       15.26        9.17      4.04 o
  -6  12   3        8.75        4.95      4.06 o
  -5  12   3       16.26       20.48      4.58 o
  -4  12   3       39.27       37.92      4.46 o
  -3  12   3       54.83       67.15      4.01 o
  -2  12   3        0.74        1.98      3.44 o
  -1  12   3        0.46        2.16      3.32 o
   0  12   3        2.08        0.49      3.23 o
   1  12   3        6.76        8.27      3.41 o
   2  12   3        5.85        8.30      2.97 o
   3  12   3        0.26       -0.86      3.12 o
   4  12   3        0.00       -2.63      3.04 o
   5  12   3       37.69       29.95      3.50 o
   6  12   3       28.80       29.97      4.06 o
   7  12   3        3.30       -0.24      4.46 o
   8  12   3        0.00        0.12      5.50 o
  -6  13   3        0.00        0.99      7.52 o
  -5  13   3        6.01       15.02      6.04 o
  -4  13   3       16.35       22.72      4.59 o
  -3  13   3        5.70        7.07      4.42 o
  -2  13   3       13.99       11.52      4.63 o
  -1  13   3        7.76        9.37      4.28 o
   0  13   3       18.03       20.47      4.53 o
   1  13   3        3.37        0.99      4.48 o
   2  13   3       10.99        8.32      4.38 o
   3  13   3       22.16       26.75      7.02 o
   4  13   3       40.84       49.99      4.00 o
   5  13   3       49.68       42.92      5.15 o
   6  13   3        2.27        9.26      7.10 o
   7  13   3        0.01       -1.04      7.56 o
  -5  14   3       36.74       49.74      9.12 o
  -4  14   3       59.01       85.88      9.46 o
  -3  14   3        2.05        3.31      5.53 o
  -2  14   3        6.91       13.24      5.79 o
  -1  14   3        5.45        1.25      6.11 o
   0  14   3       11.24        9.91      5.47 o
   1  14   3        0.55       -1.79      6.11 o
   2  14   3        7.11        5.90      6.10 o
   3  14   3       11.24       14.50      9.92 o
 -12   0   4        8.40        8.86      4.50 o
 -10   0   4        1.81        0.43      4.37 o
  -8   0   4      106.04       99.41      3.42 o
  -6   0   4      294.72      296.08      3.39 o
  -4   0   4      604.01      561.85      2.51 o
  -2   0   4      231.37      198.62      3.36 o
   0   0   4     3091.26     3371.12      7.04 o
   2   0   4      241.24      265.84      2.73 o
   4   0   4     2327.39     2475.17     32.57 o
   6   0   4      479.68      322.88      6.18 o
   8   0   4       16.89       14.07      5.00 o
  10   0   4     1288.85     1361.85     31.28 o
  12   0   4       26.55       33.55      6.70 o
 -13   1   4        3.05        3.56      4.46 o
 -12   1   4        0.00        1.59      3.22 o
 -11   1   4       33.80       36.81      3.19 o
 -10   1   4        1.25       -0.78      3.02 o
  -9   1   4       22.54       26.70      2.72 o
  -8   1   4        0.11        3.99      2.19 o
  -7   1   4        0.80        0.51      2.03 o
  -6   1   4      774.06      787.44      5.59 o
  -5   1   4       26.32       34.02      1.41 o
  -4   1   4      369.30      385.00      2.41 o
  -3   1   4        5.41        5.74      0.63 o
  -2   1   4       80.85       76.06      1.36 o
  -1   1   4     1224.62     1262.09      6.41 o
   0   1   4       16.74       27.24      1.37 o
   1   1   4    15995.53    16005.94     51.65 o
   2   1   4     2221.73     2328.88      9.33 o
   3   1   4       38.28       46.73      1.44 o
   4   1   4      119.64       71.63      2.37 o
   5   1   4       64.84       49.51      1.68 o
   6   1   4        0.13        3.06      1.93 o
   7   1   4       96.01       97.57      4.40 o
   8   1   4       30.83       28.39      4.30 o
   9   1   4       33.47       52.35      6.23 o
  10   1   4       23.41       27.09      4.49 o
  11   1   4        0.49        2.52      4.24 o
  12   1   4        1.04       -0.30      4.10 o
  13   1   4       20.79       24.02      5.95 o
 -13   2   4        0.17        8.80      4.46 o
 -12   2   4       36.33       40.53      3.25 o
 -11   2   4        3.39        4.15      2.89 o
 -10   2   4        6.08        7.18      2.46 o
  -9   2   4       21.35       30.45      3.43 o
  -8   2   4      262.28      266.33      5.51 o
  -7   2   4      300.58      270.69      4.13 o
  -6   2   4       23.39       24.48      1.64 o
  -5   2   4      228.30      266.80      3.24 o
  -4   2   4     2194.67     2596.13      8.10 o
  -3   2   4       74.85       92.57      1.52 o
  -2   2   4     1111.93     1197.01     10.14 o
  -1   2   4      465.53      467.00      4.32 o
   0   2   4     6499.46     6712.05     32.22 o
   1   2   4     4173.28     4099.58     12.84 o
   2   2   4     1940.73     2319.83      7.79 o
   3   2   4       39.23       32.69      1.39 o
   4   2   4       53.06       63.67      1.73 o
   5   2   4     1100.68     1300.95      9.87 o
   6   2   4       35.85       21.06      1.39 o
   7   2   4        2.58       -0.98      2.14 o
   8   2   4        0.13       -0.19      3.39 o
   9   2   4      323.52      326.02      5.79 o
  10   2   4        2.65       13.02      4.50 o
  11   2   4        2.56        8.58      4.28 o
  12   2   4        9.90       14.97      4.51 o
  13   2   4       15.57       15.31      7.52 o
 -13   3   4        3.13       17.52      6.20 o
 -12   3   4        0.36        2.84      3.71 o
 -11   3   4       74.89       68.13      3.36 o
 -10   3   4      185.80      175.09      3.88 o
  -9   3   4      203.39      182.33      3.84 o
  -8   3   4       11.74       18.45      2.45 o
  -7   3   4      287.42      311.52      4.16 o
  -6   3   4      218.76      240.86      3.06 o
  -5   3   4     1190.91     1213.14      4.93 o
  -4   3   4     1843.44     2077.95      8.01 o
  -3   3   4        3.59        1.96      1.01 o
  -2   3   4      106.09      108.08      1.07 o
  -1   3   4     1317.56     1428.90      6.30 o
   0   3   4      511.20      430.43      3.66 o
   1   3   4     1507.55     1596.25      9.78 o
   2   3   4      291.27      303.30      1.93 o
   3   3   4      306.20      308.10      3.46 o
   4   3   4       68.73       55.71      1.82 o
   5   3   4       93.25       64.91      2.27 o
   6   3   4      907.18      942.40      6.76 o
   7   3   4       83.83       81.84      3.47 o
   8   3   4      125.28      127.10      6.25 o
   9   3   4       78.43       73.41      5.90 o
  10   3   4       48.44       53.51      6.75 o
  11   3   4        7.02        7.18      4.12 o
  12   3   4        5.50        7.38      4.24 o
  13   3   4        0.95        1.55      7.07 o
 -13   4   4       19.78       20.49     10.04 o
 -12   4   4        0.78        1.86      3.92 o
 -11   4   4        1.31        2.89      3.23 o
 -10   4   4        1.39        1.38      2.51 o
  -9   4   4       12.94        6.13      2.48 o
  -8   4   4       70.48       64.25      2.41 o
  -7   4   4        0.43        1.39      2.03 o
  -6   4   4       14.13       12.67      1.93 o
  -5   4   4       40.02       39.45      1.69 o
  -4   4   4      897.07      903.08      3.75 o
  -3   4   4       92.25       79.00      1.25 o
  -2   4   4      113.85      117.91      1.24 o
  -1   4   4        0.11        0.52      0.82 o
   0   4   4     4168.11     4401.04     11.28 o
   1   4   4        0.87        4.33      1.70 o
   2   4   4     1362.55     1230.57      5.37 o
   3   4   4      118.56      143.61      2.00 o
   4   4   4        6.56        8.09      1.34 o
   5   4   4      102.80       92.51      2.38 o
   6   4   4        4.44        8.63      2.63 o
   7   4   4      291.24      266.98      4.54 o
   8   4   4       82.20       73.26      4.14 o
   9   4   4       11.34       18.43      3.66 o
  10   4   4       11.48        8.57      4.04 o
  11   4   4        3.29        4.17      4.18 o
  12   4   4        0.56        1.10      4.14 o
  13   4   4        0.02        2.79      6.70 o
 -13   5   4        8.16       13.76     10.12 o
 -12   5   4       19.77       19.03      3.92 o
 -11   5   4        0.42        4.68      3.69 o
 -10   5   4        0.33        2.33      2.90 o
  -9   5   4      135.75      110.15      3.56 o
  -8   5   4       17.25       17.51      2.65 o
  -7   5   4       61.36       58.31      2.72 o
  -6   5   4        0.43        0.98      1.93 o
  -5   5   4       41.93       35.14      1.90 o
  -4   5   4       17.58       24.92      1.45 o
  -3   5   4        4.13        1.82      0.94 o
  -2   5   4       19.19       16.41      0.71 o
  -1   5   4       37.79       36.13      1.80 o
   0   5   4     2052.54     2167.90      9.06 o
   1   5   4      214.94      264.95      2.37 o
   2   5   4      109.15       95.27      3.01 o
   3   5   4      189.46      166.64      2.28 o
   4   5   4      101.46       89.32      2.17 o
   5   5   4      350.52      380.69      4.24 o
   6   5   4      119.37      131.51      3.76 o
   7   5   4        0.00       -0.41      2.58 o
   8   5   4       11.15        6.80      3.01 o
   9   5   4       19.23       20.50      4.32 o
  10   5   4      120.03      124.35      4.51 o
  11   5   4        1.36        5.61      3.51 o
  12   5   4       13.18       16.50      5.04 o
 -13   6   4       14.47       19.26     10.08 o
 -12   6   4        0.78        2.31      4.29 o
 -11   6   4        0.65        1.83      3.62 o
 -10   6   4        1.67        4.56      4.35 o
  -9   6   4       39.87       42.35      3.65 o
  -8   6   4      137.84      130.61      3.88 o
  -7   6   4       10.87        9.04      3.03 o
  -6   6   4      220.28      232.26      3.73 o
  -5   6   4      521.37      557.55      5.23 o
  -4   6   4       14.95       15.81      1.93 o
  -3   6   4       15.93       19.72      1.52 o
  -2   6   4       80.34       76.43      1.35 o
  -1   6   4      123.69      131.99      1.76 o
   0   6   4      245.53      293.45      3.48 o
   1   6   4       17.64       22.40      2.12 o
   2   6   4       68.52       58.46      2.97 o
   3   6   4      309.26      307.05      5.15 o
   4   6   4       47.02       51.94      1.68 o
   5   6   4      233.97      227.05      3.02 o
   6   6   4       78.36       79.57      2.42 o
   7   6   4       77.97       84.36      3.46 o
   8   6   4        0.00       -1.81      3.25 o
   9   6   4       55.94       47.31      3.46 o
  10   6   4       25.26       24.46      4.32 o
  11   6   4        0.09       -1.58      4.42 o
  12   6   4        0.01        3.81     10.43 o
 -12   7   4        0.63        0.97      5.95 o
 -11   7   4        4.67        8.60      4.66 o
 -10   7   4       11.81       15.30      4.69 o
  -9   7   4        3.76        7.12      3.50 o
  -8   7   4      247.26      246.69      5.14 o
  -7   7   4       13.94        7.73      3.00 o
  -6   7   4        4.81        2.62      2.73 o
  -5   7   4      878.46      892.38      8.71 o
  -4   7   4      198.41      206.77      3.45 o
  -3   7   4      130.09      112.27      2.26 o
  -2   7   4       45.59       51.97      1.60 o
  -1   7   4       31.54       33.68      1.73 o
   0   7   4        7.58        3.26      2.12 o
   1   7   4      986.33      967.73      6.69 o
   2   7   4       13.86       12.52      2.31 o
   3   7   4      233.77      218.74      4.26 o
   4   7   4        4.63        6.62      1.90 o
   5   7   4        9.71       10.06      3.65 o
   6   7   4      106.10       89.45      3.17 o
   7   7   4        1.26       -1.76      2.81 o
   8   7   4        8.39        1.08      4.92 o
   9   7   4        7.99        7.13      5.15 o
  10   7   4        0.87        2.00      5.35 o
  11   7   4       85.29       97.14      6.42 o
 -12   8   4        0.54        3.08      9.58 o
 -11   8   4        8.44       11.70      5.16 o
 -10   8   4        6.26       15.02      4.70 o
  -9   8   4       55.63       53.41      4.66 o
  -8   8   4       72.65       66.56      3.81 o
  -7   8   4       65.91       69.50      3.66 o
  -6   8   4       56.47       68.13      3.50 o
  -5   8   4     1160.25     1151.50      8.59 o
  -4   8   4      105.02      120.57      5.03 o
  -3   8   4      180.58      196.61      3.02 o
  -2   8   4       16.28       17.51      1.90 o
  -1   8   4      529.54      516.29      4.62 o
   0   8   4      158.50      170.68      3.92 o
   1   8   4      111.55       98.17      3.10 o
   2   8   4       16.62       14.24      2.55 o
   3   8   4       53.38       60.39      2.68 o
   4   8   4      133.01      127.67      4.34 o
   5   8   4      584.23      569.31      9.57 o
   6   8   4        6.66        7.85      4.91 o
   7   8   4       11.97        5.16      5.11 o
   8   8   4        3.33       -3.51      4.80 o
   9   8   4        0.09       -1.21      4.96 o
  10   8   4        5.28        5.24      5.33 o
 -11   9   4       28.33       28.62      6.39 o
 -10   9   4       75.45      109.41      5.72 o
  -9   9   4       12.52       21.47      4.47 o
  -8   9   4       20.50       15.27      3.47 o
  -7   9   4       61.74       57.69      3.46 o
  -6   9   4       20.88       19.93      3.06 o
  -5   9   4        7.64       10.00      3.18 o
  -4   9   4      182.74      150.84      6.59 o
  -3   9   4      494.11      480.47      4.36 o
  -2   9   4        8.97        6.83      2.24 o
  -1   9   4        0.10        0.21      1.60 o
   0   9   4      306.19      288.92      4.90 o
   1   9   4        3.06        6.61      2.97 o
   2   9   4      137.28      123.36      3.64 o
   3   9   4      339.27      321.19      4.58 o
   4   9   4      167.54      146.95      3.96 o
   5   9   4        0.40        3.36      3.96 o
   6   9   4        1.22       12.42      4.96 o
   7   9   4       24.84       25.41      5.49 o
   8   9   4        6.30        7.10      4.89 o
   9   9   4       51.73       47.91      5.50 o
  10   9   4       32.32       28.37      9.90 o
 -10  10   4       43.31       57.99      8.55 o
  -9  10   4        0.16        4.16      4.52 o
  -8  10   4        9.96        9.14      3.88 o
  -7  10   4       20.69       22.11      3.12 o
  -6  10   4       48.41       45.55      3.85 o
  -5  10   4       16.20       32.54      4.42 o
  -4  10   4       92.30       76.39      4.81 o
  -3  10   4        5.83       13.52      3.31 o
  -2  10   4        0.00       -3.22      3.22 o
  -1  10   4        0.00        0.33      3.10 o
   0  10   4      102.23       81.05      3.55 o
   1  10   4       30.68       26.87      3.27 o
   2  10   4       50.79       50.84      3.82 o
   3  10   4      105.80      100.66      3.96 o
   4  10   4       19.31       20.10      3.82 o
   5  10   4        3.86        7.42      3.34 o
   6  10   4      167.14      173.09      5.10 o
   7  10   4       43.77       50.55      5.18 o
   8  10   4       27.03       29.11      5.20 o
   9  10   4        0.00        5.82      6.49 o
  -9  11   4        8.58       17.48      9.13 o
  -8  11   4        3.88        2.94      4.15 o
  -7  11   4        0.10       -2.61      3.45 o
  -6  11   4       19.85       22.46      4.53 o
  -5  11   4       44.67       49.29      5.25 o
  -4  11   4       65.15       74.64      4.85 o
  -3  11   4       68.27       56.37      3.61 o
  -2  11   4       34.65       35.08      3.42 o
  -1  11   4        0.97        0.77      3.10 o
   0  11   4        0.00        0.03      3.17 o
   1  11   4        0.00       -1.38      3.06 o
   2  11   4       53.25       52.86      3.47 o
   3  11   4        0.16       -3.02      3.02 o
   4  11   4        4.44        5.35      2.94 o
   5  11   4       20.62       24.36      3.35 o
   6  11   4       41.29       45.60      3.70 o
   7  11   4       22.08       19.93      3.87 o
   8  11   4       14.40       18.58      6.03 o
  -8  12   4        4.14       -2.08      8.36 o
  -7  12   4        0.91       -4.99      4.99 o
  -6  12   4        6.44        5.69      4.27 o
  -5  12   4       11.93       25.96      4.62 o
  -4  12   4        5.55        9.96      4.35 o
  -3  12   4        5.80        9.65      4.27 o
  -2  12   4        0.00        0.80      4.05 o
  -1  12   4       12.46       11.96      4.39 o
   0  12   4       44.38       49.89      4.70 o
   1  12   4       11.42        8.23      4.37 o
   2  12   4       57.31       52.49      4.01 o
   3  12   4        0.98       -0.70      3.37 o
   4  12   4       19.90       22.81      3.79 o
   5  12   4       32.95       41.34      4.64 o
   6  12   4       34.66       41.05      4.70 o
   7  12   4        0.59       -3.28      7.47 o
  -5  13   4       83.48      101.25      6.52 o
  -4  13   4       50.23       76.85      5.13 o
  -3  13   4       20.29       19.18      4.51 o
  -2  13   4        0.01       -0.30      4.31 o
  -1  13   4        0.63       -2.36      4.53 o
   0  13   4       17.37       18.71      4.70 o
   1  13   4        0.03        2.07      4.45 o
   2  13   4        1.23        0.08      3.62 o
   3  13   4        0.01        0.42      3.79 o
   4  13   4        3.12       10.12      3.74 o
   5  13   4        7.64       14.98      5.94 o
   6  13   4       37.55       45.03      8.85 o
  -4  14   4        0.96       19.04      8.32 o
  -3  14   4        8.43       10.14      8.34 o
  -2  14   4       14.40       21.30      6.27 o
  -1  14   4        0.14       -1.20      5.79 o
   0  14   4        0.24       -3.99      5.63 o
   1  14   4       28.76       31.32      6.49 o
   2  14   4        0.08        2.46      6.49 o
 -13   0   5       50.98       69.22     10.30 o
 -11   0   5        3.21       -0.19      4.14 o
  -9   0   5       15.87        6.98      3.28 o
  -7   0   5       63.30       68.87      1.99 o
  -5   0   5       53.30       55.92      1.73 o
  -3   0   5     2945.73     2919.46     30.35 o
  -1   0   5       88.14      135.79      1.46 o
   1   0   5       58.36       41.37      1.48 o
   3   0   5      870.46      813.85      5.11 o
   5   0   5        0.47        0.29      3.63 o
   7   0   5      343.98      286.03      6.81 o
   9   0   5        1.95        4.80      5.55 o
  11   0   5        1.55       -2.64      6.23 o
  13   0   5        0.82        2.46      8.32 o
 -13   1   5        4.38        6.38      5.98 o
 -12   1   5        2.18        2.22      3.98 o
 -11   1   5        0.19        2.70      2.81 o
 -10   1   5      100.83      102.86      3.02 o
  -9   1   5      265.38      262.79      3.20 o
  -8   1   5      207.08      206.07      2.69 o
  -7   1   5        1.52        2.02      1.29 o
  -6   1   5      603.34      660.26      2.86 o
  -5   1   5      345.07      331.00      2.20 o
  -4   1   5      865.39      832.29      3.31 o
  -3   1   5      942.87      833.88      3.65 o
  -2   1   5      667.89      763.09      6.84 o
  -1   1   5        1.66        3.88      0.74 o
   0   1   5     2013.84     2201.24      5.50 o
   1   1   5      236.15      232.28      1.82 o
   2   1   5      224.98      195.22      2.98 o
   3   1   5     1458.25     1470.42      9.28 o
   4   1   5        5.23        4.48      1.74 o
   5   1   5      330.37      266.17      2.63 o
   6   1   5      181.28      196.38      3.95 o
   7   1   5      573.45      553.04      5.89 o
   8   1   5        1.44        1.79      3.45 o
   9   1   5      115.21      120.98      4.68 o
  10   1   5      392.28      397.72      8.61 o
  11   1   5        0.00        1.43      4.31 o
  12   1   5        4.04        4.93      4.48 o
  13   1   5        1.15       -0.04      8.14 o
 -13   2   5       32.27       38.45      9.22 o
 -12   2   5        3.41        6.16      3.51 o
 -11   2   5        0.70        2.22      2.95 o
 -10   2   5       13.55       15.99      2.62 o
  -9   2   5      884.66      885.44      8.43 o
  -8   2   5      349.20      339.37      4.03 o
  -7   2   5       87.57       81.17      2.19 o
  -6   2   5       78.03       85.16      1.58 o
  -5   2   5      149.68      172.78      2.14 o
  -4   2   5       14.23       16.45      0.87 o
  -3   2   5      122.55      132.86      1.39 o
  -2   2   5      155.21      165.06      2.15 o
  -1   2   5     1874.53     1805.39      4.61 o
   0   2   5      798.75      882.38      3.46 o
   1   2   5      294.99      288.49      1.72 o
   2   2   5      432.41      379.86      3.94 o
   3   2   5      151.03      176.26      2.48 o
   4   2   5        2.53        4.81      2.05 o
   5   2   5      633.75      747.95      5.27 o
   6   2   5       12.76        9.42      1.68 o
   7   2   5       12.64       14.03      2.37 o
   8   2   5       88.77       92.25      4.04 o
   9   2   5       95.14       99.03      5.11 o
  10   2   5       85.49       89.96      5.09 o
  11   2   5       59.94       64.39      4.67 o
  12   2   5        4.61        9.72      4.35 o
  13   2   5       16.07       25.02      7.72 o
 -12   3   5       59.34       44.71      3.69 o
 -11   3   5        1.29        7.58      3.30 o
 -10   3   5       14.72       13.99      2.90 o
  -9   3   5       88.04       96.53      2.97 o
  -8   3   5        0.36        3.14      2.23 o
  -7   3   5       36.93       41.68      1.84 o
  -6   3   5      167.48      173.68      2.28 o
  -5   3   5      174.61      176.32      1.94 o
  -4   3   5       28.25       20.59      1.32 o
  -3   3   5      550.91      564.31      3.31 o
  -2   3   5     1047.91     1079.06      6.38 o
  -1   3   5     2819.79     2968.52     14.55 o
   0   3   5     1598.95     1732.20      5.28 o
   1   3   5      438.30      408.66      4.01 o
   2   3   5        9.06        8.17      1.73 o
   3   3   5      199.97      177.41      3.41 o
   4   3   5     1090.30     1102.07      8.08 o
   5   3   5      537.17      610.63      7.08 o
   6   3   5        0.38        3.11      2.18 o
   7   3   5      498.39      441.82     10.47 o
   8   3   5       33.69       34.56      3.60 o
   9   3   5       84.05       86.67      8.12 o
  10   3   5      133.32      131.69      4.85 o
  11   3   5        0.45        1.56      4.23 o
  12   3   5       37.21       41.84      4.87 o
  13   3   5        4.02        7.37      7.26 o
 -12   4   5        3.83        6.48      3.81 o
 -11   4   5       10.92       15.50      3.37 o
 -10   4   5        4.44        5.81      2.75 o
  -9   4   5       59.85       51.42      2.86 o
  -8   4   5        0.07       -2.47      2.47 o
  -7   4   5        3.30        4.35      2.05 o
  -6   4   5       58.28       57.10      1.99 o
  -5   4   5       11.88       12.40      1.36 o
  -4   4   5      574.47      630.19      4.72 o
  -3   4   5        9.15       11.35      1.00 o
  -2   4   5      478.31      474.95      1.95 o
  -1   4   5       25.40       18.74      1.27 o
   0   4   5       32.02       34.69      1.71 o
   1   4   5      861.55      909.52      4.89 o
   2   4   5        0.86        2.55      1.93 o
   3   4   5      125.55       96.51      1.87 o
   4   4   5      268.15      295.61      4.85 o
   5   4   5        1.51        2.15      1.84 o
   6   4   5        7.89        7.99      2.68 o
   7   4   5       58.06       61.21      3.44 o
   8   4   5      101.48       99.91      4.09 o
   9   4   5       67.92       59.47      4.04 o
  10   4   5       11.01       11.06      4.02 o
  11   4   5       81.66       81.32      5.24 o
  12   4   5       15.00       19.38      4.62 o
 -12   5   5        0.26        0.25      4.13 o
 -11   5   5        3.54        3.51      3.51 o
 -10   5   5        0.49        1.73      3.39 o
  -9   5   5        4.29        2.24      3.29 o
  -8   5   5        2.78        5.34      2.67 o
  -7   5   5       48.22       51.69      2.55 o
  -6   5   5       36.11       38.81      2.09 o
  -5   5   5      275.94      278.03      2.75 o
  -4   5   5      699.61      698.02      3.21 o
  -3   5   5       35.70       26.96      1.21 o
  -2   5   5      194.84      154.61      1.48 o
  -1   5   5       60.20       71.90      1.73 o
   0   5   5     1898.76     1907.54     11.98 o
   1   5   5      133.96      136.17      2.55 o
   2   5   5       39.09       35.42      2.46 o
   3   5   5      153.76      167.39      3.31 o
   4   5   5      654.93      569.41      6.57 o
   5   5   5      312.76      285.18      3.15 o
   6   5   5      198.34      178.64      3.77 o
   7   5   5        0.77       -2.08      2.70 o
   8   5   5       27.52       30.79      3.13 o
   9   5   5        0.85        5.81      4.33 o
  10   5   5      193.11      181.88      7.87 o
  11   5   5       22.38       17.52      3.88 o
 -12   6   5        4.57        2.83      6.11 o
 -11   6   5        2.42        2.33      4.31 o
 -10   6   5        2.37        0.59      4.18 o
  -9   6   5        0.00       -0.97      4.05 o
  -8   6   5      389.06      345.60      5.29 o
  -7   6   5       79.32       76.57      3.08 o
  -6   6   5        1.32        1.86      1.98 o
  -5   6   5      183.71      195.58      2.84 o
  -4   6   5        0.10        2.24      1.26 o
  -3   6   5      100.14       80.33      1.18 o
  -2   6   5       63.19       64.75      1.27 o
  -1   6   5       81.38       78.84      1.78 o
   0   6   5        5.49        3.40      1.44 o
   1   6   5      162.01      145.54      1.99 o
   2   6   5      146.46      141.24      2.99 o
   3   6   5       43.77       54.37      2.76 o
   4   6   5      443.33      462.60      3.37 o
   5   6   5      170.43      164.92      3.73 o
   6   6   5       43.02       40.88      2.79 o
   7   6   5       12.43       10.35      2.93 o
   8   6   5        2.14        0.81      3.19 o
   9   6   5       38.68       33.20      6.13 o
  10   6   5       56.21       50.81      4.89 o
  11   6   5       19.49       23.81      4.87 o
 -12   7   5        5.61        1.49      9.68 o
 -11   7   5        4.38        8.59      4.60 o
 -10   7   5        0.02        1.07      4.40 o
  -9   7   5        0.74        1.85      4.24 o
  -8   7   5       72.65       72.42      3.84 o
  -7   7   5      125.43      122.77      3.59 o
  -6   7   5       71.61       66.90      3.02 o
  -5   7   5      227.89      209.44      4.34 o
  -4   7   5       38.14       43.72      2.67 o
  -3   7   5       10.87        7.18      1.42 o
  -2   7   5       80.73       82.06      1.63 o
  -1   7   5      129.53      134.09      3.26 o
   0   7   5       98.74       85.80      2.78 o
   1   7   5      414.91      427.25      6.93 o
   2   7   5       18.26       15.66      2.17 o
   3   7   5       50.94       50.47      4.15 o
   4   7   5       19.87       26.62      3.63 o
   5   7   5      446.22      456.64      6.09 o
   6   7   5      389.21      383.66      8.83 o
   7   7   5       48.37       37.95      5.08 o
   8   7   5       17.25       13.19      5.00 o
   9   7   5        3.42        2.49      5.06 o
  10   7   5        9.86        9.20      5.29 o
  11   7   5        0.37        9.63     10.81 o
 -12   8   5       20.07       25.20     10.63 o
 -11   8   5        4.05        4.29      7.21 o
 -10   8   5       15.44       22.25      4.70 o
  -9   8   5       16.10        9.81      4.37 o
  -8   8   5       20.68       25.31      7.37 o
  -7   8   5        1.30        2.63      3.06 o
  -6   8   5      326.43      349.03      6.49 o
  -5   8   5      238.98      230.83      6.19 o
  -4   8   5     1488.04     1526.39      7.69 o
  -3   8   5       65.98       66.33      4.00 o
  -2   8   5      172.59      167.95      2.55 o
  -1   8   5        3.03        3.35      0.96 o
   0   8   5      247.43      304.36      3.97 o
   1   8   5      163.46      162.69      3.66 o
   2   8   5      168.04      193.23      3.32 o
   3   8   5      119.81      126.00      3.54 o
   4   8   5       15.09       11.93      3.74 o
   5   8   5       94.97      106.10      6.34 o
   6   8   5      226.57      241.01      9.20 o
   7   8   5       12.74        8.75      4.93 o
   8   8   5        0.01        0.93      5.00 o
   9   8   5       16.68       22.28      5.40 o
  10   8   5        9.22        8.15      5.50 o
 -11   9   5       18.87       13.69      6.42 o
 -10   9   5        4.20       17.84      5.06 o
  -9   9   5        0.74       10.58      4.67 o
  -8   9   5        4.94        5.94      4.73 o
  -7   9   5      129.72      134.63      4.83 o
  -6   9   5        9.94        8.25      3.08 o
  -5   9   5      136.31      140.40      4.31 o
  -4   9   5      655.71      661.64      6.29 o
  -3   9   5      975.20      985.29      7.63 o
  -2   9   5       82.11       80.65      4.34 o
  -1   9   5      303.35      303.79      6.05 o
   0   9   5       17.74       17.25      2.92 o
   1   9   5      117.49      109.70      3.51 o
   2   9   5      128.80      129.70      3.45 o
   3   9   5       84.99       97.36      4.29 o
   4   9   5       33.08       29.09      3.24 o
   5   9   5      231.98      237.14      5.59 o
   6   9   5      460.46      474.57      8.78 o
   7   9   5      121.04      122.26      6.50 o
   8   9   5        1.99       -1.17      5.13 o
   9   9   5        2.10        0.20      5.40 o
 -10  10   5        3.05       18.89      8.75 o
  -9  10   5       24.78       25.65      6.17 o
  -8  10   5        0.47        3.69      4.57 o
  -7  10   5        0.62        3.56      4.70 o
  -6  10   5       21.94       15.42      4.01 o
  -5  10   5       63.30       69.58      4.43 o
  -4  10   5        3.08        3.27      3.93 o
  -3  10   5      173.16      176.90      6.54 o
  -2  10   5        0.62       -0.28      3.05 o
  -1  10   5      283.16      268.23      4.48 o
   0  10   5      165.64      177.98      4.13 o
   1  10   5       13.25        9.27      3.09 o
   2  10   5        8.08        3.74      2.88 o
   3  10   5      234.74      244.25      4.80 o
   4  10   5      117.30      108.48      3.82 o
   5  10   5        0.00        7.35      3.29 o
   6  10   5       16.78       18.89      4.29 o
   7  10   5        2.95       12.63      5.08 o
   8  10   5        0.65        2.56      5.06 o
  -9  11   5       18.29       14.92      9.06 o
  -8  11   5        0.27       -0.31      4.97 o
  -7  11   5       18.26       19.81      4.88 o
  -6  11   5       16.27       21.12      5.57 o
  -5  11   5       40.18       48.57      4.47 o
  -4  11   5       52.41       39.20      4.34 o
  -3  11   5       35.45       42.74      4.50 o
  -2  11   5      106.65      112.78      4.82 o
  -1  11   5        2.82        3.66      3.98 o
   0  11   5        5.68        4.08      3.95 o
   1  11   5       50.52       42.37      4.55 o
   2  11   5        4.81        3.86      4.96 o
   3  11   5        2.25        1.42      3.33 o
   4  11   5        0.81       -2.62      4.07 o
   5  11   5        5.24        9.67      4.15 o
   6  11   5       28.98       30.54      4.50 o
   7  11   5       16.44       18.68      5.32 o
   8  11   5        2.87        8.11      8.30 o
  -8  12   5        0.87       -6.64      8.92 o
  -7  12   5        0.02       -6.46      9.29 o
  -6  12   5       29.51       20.16     12.63 o
  -5  12   5       66.42       87.88      5.18 o
  -4  12   5      109.36      113.13      5.04 o
  -3  12   5        8.50       13.10      4.15 o
  -2  12   5        7.11        4.65      4.31 o
  -1  12   5       12.35       11.99      4.08 o
   0  12   5       75.55       62.50      4.84 o
   1  12   5        1.77        4.33      4.32 o
   2  12   5       27.47       25.84      4.41 o
   3  12   5        1.54        2.80      3.46 o
   4  12   5        2.97        5.28      4.01 o
   5  12   5       35.45       37.49      4.44 o
   6  12   5        1.24        1.03      5.83 o
   7  12   5        0.78       -2.81      8.24 o
  -4  13   5       49.52       60.84      6.30 o
  -3  13   5       69.14       78.31      6.08 o
  -2  13   5        0.05        2.48      4.57 o
  -1  13   5        1.75       -1.07      4.46 o
   0  13   5       59.08       51.26      6.28 o
   1  13   5       57.09       51.91      5.36 o
   2  13   5       28.06       30.63      3.66 o
   3  13   5        4.84        5.83      3.67 o
   4  13   5       84.48       94.38      5.61 o
   5  13   5       21.43       27.78      7.96 o
   6  13   5       15.85       12.32      7.96 o
  -3  14   5       82.34       89.12      8.99 o
  -2  14   5        0.41        0.62      7.64 o
  -1  14   5        0.37       -0.11      7.61 o
   0  14   5        3.85        4.90      8.02 o
   1  14   5        6.69       16.92      8.96 o
 -12   0   6        0.82        2.02      6.00 o
 -10   0   6        1.31       -2.53      3.12 o
  -8   0   6     1561.31     1449.55     12.52 o
  -6   0   6        6.09        6.00      1.58 o
  -4   0   6       29.27       28.92      2.27 o
  -2   0   6      500.37      565.30     11.47 o
   0   0   6      138.83      147.51      1.95 o
   2   0   6      519.48      513.62      3.70 o
   4   0   6       18.59       21.75      2.96 o
   6   0   6       20.27       20.81      4.46 o
   8   0   6       55.60       49.44      5.66 o
  10   0   6       84.84       93.50     11.21 o
  12   0   6        0.23       13.30     16.19 o
 -13   1   6       47.61       65.35      9.80 o
 -12   1   6        5.68        6.08      3.80 o
 -11   1   6        0.38        2.67      3.63 o
 -10   1   6       76.44       75.71      2.80 o
  -9   1   6       13.31       10.50      2.37 o
  -8   1   6      666.18      660.69      5.05 o
  -7   1   6       26.44       28.43      1.31 o
  -6   1   6      174.88      179.62      1.57 o
  -5   1   6      724.14      766.04      7.22 o
  -4   1   6      198.85      162.92      3.86 o
  -3   1   6      346.89      286.02      2.60 o
  -2   1   6      214.98      174.19      2.33 o
  -1   1   6      161.02      146.02      1.67 o
   0   1   6     5671.22     5576.73      8.54 o
   1   1   6      466.22      486.45      3.83 o
   2   1   6      250.93      277.90      1.94 o
   3   1   6      474.15      500.65      3.27 o
   4   1   6       22.31       15.96      1.94 o
   5   1   6       71.01       51.82      2.51 o
   6   1   6      351.40      322.79      7.29 o
   7   1   6        0.11       -1.52      3.39 o
   8   1   6      130.92      111.75      4.33 o
   9   1   6       70.59       67.26      4.36 o
  10   1   6      180.57      185.90      5.60 o
  11   1   6        0.01       -1.10      4.28 o
  12   1   6        0.01        0.65      4.55 o
  13   1   6        0.54        6.47      7.81 o
 -13   2   6       20.09       22.82      9.55 o
 -12   2   6        0.96        2.90      3.91 o
 -11   2   6       12.08       11.42      3.92 o
 -10   2   6       15.53       22.90      2.93 o
  -9   2   6       55.07       59.90      3.09 o
  -8   2   6       35.42       42.88      2.90 o
  -7   2   6       22.55       24.68      1.56 o
  -6   2   6      262.86      306.90      2.40 o
  -5   2   6       26.66       23.78      1.35 o
  -4   2   6     1382.53     1371.73      4.53 o
  -3   2   6       66.69       78.28      1.74 o
  -2   2   6      982.29     1141.10      7.23 o
  -1   2   6     1073.40     1108.00      6.78 o
   0   2   6      325.94      405.18      3.35 o
   1   2   6     1109.01     1132.11      4.64 o
   2   2   6        1.44        7.39      1.64 o
   3   2   6      137.58      160.20      3.18 o
   4   2   6       14.58       18.21      2.28 o
   5   2   6        4.26        5.21      1.94 o
   6   2   6       38.92       44.48      2.51 o
   7   2   6      120.66      124.85      3.10 o
   8   2   6        0.41        4.48      3.51 o
   9   2   6        0.07        2.13      3.88 o
  10   2   6       27.19       33.85      4.27 o
  11   2   6        5.29       17.63      4.42 o
  12   2   6       46.80       63.62      5.50 o
  13   2   6        5.18       -2.45      7.25 o
 -13   3   6        5.80        9.97      8.70 o
 -12   3   6       33.39       38.64      4.30 o
 -11   3   6        1.89        1.24      3.27 o
 -10   3   6        0.41        3.23      3.25 o
  -9   3   6      589.34      568.25     11.84 o
  -8   3   6       83.97       78.83      2.76 o
  -7   3   6       11.53        5.65      2.01 o
  -6   3   6        0.27        2.03      1.41 o
  -5   3   6       37.57       42.33      1.31 o
  -4   3   6      258.12      236.41      2.34 o
  -3   3   6     1353.67     1476.17      5.18 o
  -2   3   6        8.27        9.32      0.65 o
  -1   3   6      298.58      322.51      2.68 o
   0   3   6       23.16       15.70      1.30 o
   1   3   6      161.08      186.19      2.44 o
   2   3   6      754.00      787.21      4.05 o
   3   3   6        0.54        3.71      1.84 o
   4   3   6        0.70        0.84      2.15 o
   5   3   6       29.41       19.20      2.59 o
   6   3   6       28.90       28.53      2.37 o
   7   3   6      387.32      388.49      5.24 o
   8   3   6        0.42        3.00      3.80 o
   9   3   6        2.15        7.45      4.00 o
  10   3   6       50.99       62.49      4.69 o
  11   3   6        2.67        5.25      4.36 o
  12   3   6        0.89        3.64      5.47 o
  13   3   6        2.96        6.02      7.14 o
 -12   4   6        0.99        0.54      3.84 o
 -11   4   6       43.68       37.62      3.57 o
 -10   4   6        2.84        3.42      3.03 o
  -9   4   6        5.56        8.65      3.39 o
  -8   4   6      313.11      279.39      3.98 o
  -7   4   6      113.08      107.46      4.61 o
  -6   4   6       42.27       41.02      1.68 o
  -5   4   6      202.58      196.26      3.20 o
  -4   4   6      203.91      213.38      1.99 o
  -3   4   6      161.54      159.54      1.89 o
  -2   4   6      110.90      131.91      1.57 o
  -1   4   6      231.22      200.22      2.64 o
   0   4   6     2135.31     2227.79     16.57 o
   1   4   6      186.36      196.07      2.62 o
   2   4   6      226.03      188.37      5.49 o
   3   4   6       42.89       43.33      2.04 o
   4   4   6      318.72      341.27      5.91 o
   5   4   6        3.45        5.90      2.28 o
   6   4   6      175.20      179.78      3.64 o
   7   4   6        6.90        9.35      2.42 o
   8   4   6        1.33        2.16      3.33 o
   9   4   6       56.70       54.50      4.18 o
  10   4   6       91.25       81.58      4.58 o
  11   4   6        7.15        7.37      4.09 o
 -12   5   6        0.00       -1.70      8.03 o
 -11   5   6        4.01        4.09      4.47 o
 -10   5   6        0.73        2.42      3.51 o
  -9   5   6       67.14       55.93      4.02 o
  -8   5   6       20.10       15.40      3.44 o
  -7   5   6        0.02        3.00      2.17 o
  -6   5   6       42.82       55.34      2.07 o
  -5   5   6       11.96       12.45      1.48 o
  -4   5   6       64.49       70.37      2.02 o
  -3   5   6      111.68      106.40      1.45 o
  -2   5   6      108.68       80.48      1.97 o
  -1   5   6        8.46       12.66      1.34 o
   0   5   6      229.37      215.44      3.11 o
   1   5   6       97.33       80.10      1.88 o
   2   5   6      149.09      154.47      5.14 o
   3   5   6       52.65       46.51      2.98 o
   4   5   6      273.17      260.47      3.08 o
   5   5   6       32.93       26.12      2.36 o
   6   5   6      146.98      134.65      4.66 o
   7   5   6      222.74      208.98      3.96 o
   8   5   6      119.86      119.90      3.93 o
   9   5   6       91.73       91.65      4.31 o
  10   5   6        5.70       17.74      5.44 o
  11   5   6        0.66        8.57      5.13 o
 -12   6   6        0.53        3.73      7.82 o
 -11   6   6        0.87       -0.83      4.34 o
 -10   6   6       24.76       27.52      4.51 o
  -9   6   6        2.32        1.24      4.67 o
  -8   6   6       60.47       52.17      3.55 o
  -7   6   6       86.80       86.62      2.59 o
  -6   6   6       41.07       33.98      2.16 o
  -5   6   6      206.09      205.80      6.89 o
  -4   6   6      498.60      496.87      3.16 o
  -3   6   6      186.91      220.73      1.70 o
  -2   6   6       53.56       68.99      1.50 o
  -1   6   6      125.85      109.95      3.49 o
   0   6   6      508.59      498.10      8.14 o
   1   6   6       47.16       36.71      1.62 o
   2   6   6      215.42      226.89      3.51 o
   3   6   6      203.39      182.64      6.59 o
   4   6   6        5.38        5.90      1.69 o
   5   6   6      104.57      106.68      3.45 o
   6   6   6        2.63        2.93      2.57 o
   7   6   6        9.19        9.24      2.89 o
   8   6   6        3.11       -3.93      4.23 o
   9   6   6        0.11       -2.51      4.76 o
  10   6   6       36.66       36.51      5.06 o
  11   6   6        3.95        8.98      9.62 o
 -11   7   6       10.37        9.13      5.71 o
 -10   7   6        9.80       12.81      4.53 o
  -9   7   6        4.39        3.75      4.88 o
  -8   7   6      229.75      218.60     12.72 o
  -7   7   6       61.03       61.25      4.43 o
  -6   7   6       40.68       32.53      2.65 o
  -5   7   6       86.26       92.86      8.41 o
  -4   7   6      583.60      602.21     11.82 o
  -3   7   6       24.64       27.55      1.50 o
  -2   7   6       70.93       70.19      1.68 o
  -1   7   6      504.85      472.02      4.11 o
   0   7   6        2.48        0.77      1.88 o
   1   7   6       24.53       20.12      1.62 o
   2   7   6      319.68      301.98      3.12 o
   3   7   6       19.59       17.12      4.00 o
   4   7   6       41.86       44.94      4.03 o
   5   7   6      262.20      236.69      6.50 o
   6   7   6       54.97       50.57      5.34 o
   7   7   6       93.61       80.61      5.65 o
   8   7   6       67.38       73.57      5.68 o
   9   7   6       30.06       29.89      5.44 o
  10   7   6       23.15       26.45      5.66 o
 -11   8   6       43.25       42.79      6.41 o
 -10   8   6       40.10       52.31      5.51 o
  -9   8   6        0.74        6.43      4.74 o
  -8   8   6       79.81       74.52      5.18 o
  -7   8   6        2.28        5.55      3.37 o
  -6   8   6        0.10        1.47      2.79 o
  -5   8   6      355.26      379.54      4.64 o
  -4   8   6      117.24      125.52      4.00 o
  -3   8   6       34.61       23.19      3.33 o
  -2   8   6       42.32       35.54      2.06 o
  -1   8   6      203.43      225.37      3.52 o
   0   8   6       38.45       36.66      2.56 o
   1   8   6        1.52        5.59      2.30 o
   2   8   6       82.38       74.80      3.07 o
   3   8   6       31.19       37.47      2.98 o
   4   8   6      217.58      213.64      5.00 o
   5   8   6      902.50      915.63      9.29 o
   6   8   6       97.58      101.67      5.55 o
   7   8   6      110.37       96.49      5.64 o
   8   8   6        1.80       -0.19      5.63 o
   9   8   6       17.96       16.76      5.28 o
 -11   9   6        0.06       -2.83     10.30 o
 -10   9   6       27.21       41.00      9.93 o
  -9   9   6        8.53       10.29      5.00 o
  -8   9   6      163.44      166.93      4.67 o
  -7   9   6        1.64        2.97      3.29 o
  -6   9   6        2.64        8.82      5.68 o
  -5   9   6       37.35       31.47      3.91 o
  -4   9   6      291.88      301.55      5.46 o
  -3   9   6      112.05      109.69      5.64 o
  -2   9   6      191.88      191.45      5.22 o
  -1   9   6      121.58      130.82      3.47 o
   0   9   6      112.62      100.73      3.24 o
   1   9   6      165.06      140.53      3.49 o
   2   9   6      403.33      390.61      5.16 o
   3   9   6       44.11       39.55      3.34 o
   4   9   6       47.90       46.43      3.34 o
   5   9   6      117.25      133.89      5.14 o
   6   9   6      166.45      192.48      5.28 o
   7   9   6        0.07        3.87      5.06 o
   8   9   6       26.95       22.50      5.62 o
   9   9   6        1.25        7.86      7.80 o
 -10  10   6        0.57        8.45      9.27 o
  -9  10   6        2.15        3.83      6.56 o
  -8  10   6       16.18       11.40      4.35 o
  -7  10   6       52.27       38.98      5.07 o
  -6  10   6       39.33       34.59      5.77 o
  -5  10   6       16.68       14.02      3.86 o
  -4  10   6       15.62       14.94      3.99 o
  -3  10   6       50.16       63.80      4.26 o
  -2  10   6        7.03        5.11      3.86 o
  -1  10   6       51.09       44.01      4.11 o
   0  10   6      173.44      148.73      5.13 o
   1  10   6       47.80       51.14      4.52 o
   2  10   6       48.78       62.25      4.75 o
   3  10   6      279.16      259.29      6.43 o
   4  10   6       23.53       26.38      4.40 o
   5  10   6       59.37       57.79      4.49 o
   6  10   6        5.85        6.86      4.34 o
   7  10   6        2.12        4.01      4.95 o
   8  10   6       79.35       85.01      7.45 o
  -8  11   6        6.87        0.97      6.31 o
  -7  11   6        0.04       -3.15      4.73 o
  -6  11   6        0.60        3.08      5.76 o
  -5  11   6        0.62        2.79      5.25 o
  -4  11   6       87.46       64.54      4.63 o
  -3  11   6       65.43       80.68      4.71 o
  -2  11   6        4.04        7.60      4.02 o
  -1  11   6       29.97       31.08      4.25 o
   0  11   6        0.04        2.37      3.93 o
   1  11   6       23.11       20.15      4.22 o
   2  11   6       10.01       10.99      4.45 o
   3  11   6        0.28       -3.85      3.85 o
   4  11   6       25.28       30.48      4.34 o
   5  11   6      160.02      162.92      5.30 o
   6  11   6       91.44       95.20      5.20 o
   7  11   6        2.21        2.73      8.55 o
  -8  12   6        0.61       -8.71      9.49 o
  -6  12   6       29.68       22.44      9.53 o
  -5  12   6       71.67       72.36      6.72 o
  -4  12   6        7.20       16.31      6.37 o
  -3  12   6       82.68       81.06      4.80 o
  -2  12   6        1.33        5.23      4.34 o
  -1  12   6        0.60        1.39      4.18 o
   0  12   6        3.03        3.48      4.50 o
   1  12   6        9.48        6.72      4.59 o
   2  12   6       12.43       15.62      4.11 o
   3  12   6       25.32       22.53      4.16 o
   4  12   6       38.41       43.34      4.47 o
   5  12   6        1.59        5.48      4.94 o
   6  12   6        2.32        7.31      8.57 o
  -3  13   6        4.00       11.38      5.55 o
  -2  13   6        1.47       -0.15      4.63 o
  -1  13   6        0.01        2.87      4.45 o
   0  13   6        9.02       15.56      4.68 o
   1  13   6        2.33        5.30      4.80 o
   2  13   6        2.75        3.34      5.10 o
   3  13   6        0.33        0.24      5.50 o
   4  13   6       25.08       37.70      8.45 o
   5  13   6       61.78       68.59      9.07 o
  -2  14   6        8.69       17.71      8.32 o
  -1  14   6       11.63       10.23      8.50 o
   0  14   6        0.17       -1.58      8.36 o
   1  14   6        9.43        4.47      6.17 o
   3  14   6        2.12        5.51      7.88 o
 -11   0   7       38.60       35.94      5.75 o
  -9   0   7       27.03       34.47      4.40 o
  -7   0   7       21.27       17.31      3.02 o
  -5   0   7       39.02       48.14      3.71 o
  -3   0   7     2010.36     2154.22     17.34 o
  -1   0   7       53.14      100.62      1.79 o
   1   0   7      407.52      490.45      4.00 o
   3   0   7      716.53      682.42      7.20 o
   5   0   7      779.74      893.96      9.06 o
   7   0   7      448.37      490.18     17.71 o
   9   0   7        0.18       -1.53      5.55 o
  11   0   7       66.82       52.75      6.72 o
 -13   1   7        6.96       25.40     10.06 o
 -12   1   7        0.40        1.73      4.10 o
 -11   1   7       42.12       40.53      4.24 o
 -10   1   7        2.30        5.36      2.80 o
  -9   1   7       24.29       24.65      2.82 o
  -8   1   7      153.88      160.70      3.01 o
  -7   1   7      238.96      230.98      4.17 o
  -6   1   7      134.13      128.55      2.69 o
  -5   1   7        5.22        3.70      1.46 o
  -4   1   7      663.94      683.57      6.50 o
  -3   1   7        1.51        2.44      1.01 o
  -2   1   7       15.07       17.21      1.14 o
  -1   1   7       75.38       81.50      1.06 o
   0   1   7      147.20      165.23      1.77 o
   1   1   7      633.52      705.38      4.64 o
   2   1   7     1334.62     1359.22      7.80 o
   3   1   7      984.55     1001.31      5.08 o
   4   1   7      588.42      677.02      6.03 o
   5   1   7        1.05       -0.02      2.36 o
   6   1   7       37.60       46.50      3.41 o
   7   1   7        0.81        3.33      3.42 o
   8   1   7       13.21        9.94      3.78 o
   9   1   7        4.96        1.87      4.06 o
  10   1   7       20.05       29.35      4.39 o
  11   1   7        5.01        3.17      4.41 o
  12   1   7       31.37       27.41      5.58 o
 -13   2   7       23.96       24.26      8.81 o
 -12   2   7        8.10       10.56      4.08 o
 -11   2   7       13.86       16.89      3.69 o
 -10   2   7       25.39       24.93      3.32 o
  -9   2   7      455.46      448.32      4.94 o
  -8   2   7      309.11      296.72      5.18 o
  -7   2   7        0.02       -2.26      2.26 o
  -6   2   7       34.16       37.52      1.44 o
  -5   2   7        2.69        4.73      1.73 o
  -4   2   7      350.71      387.56      4.44 o
  -3   2   7       32.89       50.61      2.69 o
  -2   2   7       19.02       19.29      0.70 o
  -1   2   7      440.84      522.30      4.17 o
   0   2   7      207.22      196.22      3.66 o
   1   2   7     4647.49     4987.62      8.45 o
   2   2   7     1092.36     1079.02      4.94 o
   3   2   7      189.78      227.12      3.56 o
   4   2   7      338.83      356.58      4.57 o
   5   2   7        0.09        1.73      2.34 o
   6   2   7       23.56       31.18      2.52 o
   7   2   7       17.50       18.71      3.37 o
   8   2   7        3.58        0.26      3.55 o
   9   2   7       33.38       26.09      4.12 o
  10   2   7       69.48       70.77      4.79 o
  11   2   7        1.42        8.53      4.41 o
  12   2   7        8.51       15.97      5.71 o
  13   2   7        1.33       -6.20      8.01 o
 -13   3   7        0.15       -0.34      7.87 o
 -12   3   7        6.29        4.85      4.02 o
 -11   3   7       11.66       14.82      3.70 o
 -10   3   7      160.86      165.41      6.51 o
  -9   3   7      108.87       98.49      4.15 o
  -8   3   7       61.61       48.24      3.92 o
  -7   3   7        9.09       11.13      3.71 o
  -6   3   7      146.29      127.03      4.14 o
  -5   3   7      388.27      369.08      5.31 o
  -4   3   7       28.96       30.69      1.27 o
  -3   3   7      128.97      140.92      3.88 o
  -2   3   7      209.82      210.97      2.45 o
  -1   3   7        6.84        7.25      1.45 o
   0   3   7      284.26      289.14      2.33 o
   1   3   7     1415.09     1251.44     10.16 o
   2   3   7      108.60       93.13      3.42 o
   3   3   7      239.54      238.98      4.65 o
   4   3   7      120.76      110.36      3.41 o
   5   3   7       62.19       66.34      2.99 o
   6   3   7       92.55       82.28      2.90 o
   7   3   7       97.23       99.09      3.28 o
   8   3   7        0.15       -0.13      3.59 o
   9   3   7       70.85       77.45      5.65 o
  10   3   7        2.47        4.60      4.28 o
  11   3   7        1.90        3.89      4.04 o
  12   3   7        8.77       13.61      7.25 o
 -13   4   7        1.24        6.41      7.50 o
 -12   4   7        0.85       -0.14      5.36 o
 -11   4   7        9.36        8.51      4.54 o
 -10   4   7       25.02       19.88      4.25 o
  -9   4   7       34.88       20.02      3.80 o
  -8   4   7       20.93       11.73      3.72 o
  -7   4   7      382.88      390.48      7.28 o
  -6   4   7      317.56      336.56      4.37 o
  -5   4   7        4.21        3.19      1.01 o
  -4   4   7      457.67      441.32      4.14 o
  -3   4   7      200.65      194.37      1.53 o
  -2   4   7      289.17      298.56      2.32 o
  -1   4   7      556.27      491.71      3.07 o
   0   4   7      338.61      336.51      5.83 o
   1   4   7     1895.86     1830.76     14.75 o
   2   4   7        0.25        0.80      1.68 o
   3   4   7       53.55       50.63      2.43 o
   4   4   7      304.85      313.99      4.55 o
   5   4   7       54.56       53.29      2.70 o
   6   4   7      140.80      139.61      3.48 o
   7   4   7       27.34       22.71      3.36 o
   8   4   7       21.31       20.71      3.41 o
   9   4   7       60.30       59.64      4.39 o
  10   4   7        9.59       14.94      4.12 o
  11   4   7       17.93       26.38      6.32 o
 -12   5   7        4.07        7.51      7.33 o
 -11   5   7        5.21        2.35      4.31 o
 -10   5   7        9.45        8.18      3.77 o
  -9   5   7        6.63        6.57      3.68 o
  -8   5   7      354.27      323.68      5.21 o
  -7   5   7       12.18       12.96      3.15 o
  -6   5   7        8.24        9.91      1.71 o
  -5   5   7      351.82      307.44      2.90 o
  -4   5   7        2.50        3.81      1.26 o
  -3   5   7      153.32      152.21      3.56 o
  -2   5   7       18.31       18.48      1.42 o
  -1   5   7       12.27       12.56      1.35 o
   0   5   7      471.98      471.61      9.50 o
   1   5   7      668.24      668.37      5.94 o
   2   5   7       44.02       36.64      1.13 o
   3   5   7      198.82      200.92      2.59 o
   4   5   7       28.72       36.51      2.24 o
   5   5   7        1.03        0.09      2.26 o
   6   5   7      124.86      128.79      3.79 o
   7   5   7        0.00       -0.44      2.82 o
   8   5   7      120.20      124.00      3.84 o
   9   5   7       10.34       13.15      4.86 o
  10   5   7        0.26        3.60      4.63 o
 -11   6   7        4.57        3.64      5.90 o
 -10   6   7        3.29        3.97      4.95 o
  -9   6   7       21.83       23.10      7.35 o
  -8   6   7       34.04       33.59      3.47 o
  -7   6   7      119.20      106.62      3.32 o
  -6   6   7      173.30      193.44      4.01 o
  -5   6   7      437.45      438.97      6.62 o
  -4   6   7       58.37       67.73      3.22 o
  -3   6   7        6.61        8.84      1.02 o
  -2   6   7       46.06       49.62      1.70 o
  -1   6   7        0.48       -0.06      1.36 o
   0   6   7       45.95       39.86      3.33 o
   1   6   7      397.15      400.47      3.74 o
   2   6   7        6.26        7.16      2.36 o
   3   6   7       19.26       17.86      3.99 o
   4   6   7        9.07       10.12      1.51 o
   5   6   7      335.94      343.62      5.82 o
   6   6   7       13.40       10.95      4.45 o
   7   6   7       41.03       43.13      5.30 o
   8   6   7       14.44        9.15      4.46 o
   9   6   7       17.58       18.71      4.71 o
  10   6   7        5.01        6.90      5.08 o
 -11   7   7        4.00        1.77      7.95 o
 -10   7   7        0.00        1.28      4.92 o
  -9   7   7       36.96       39.86      6.14 o
  -8   7   7       68.28       74.52      5.18 o
  -7   7   7        0.00        1.87      3.43 o
  -6   7   7        1.12       -0.06      3.64 o
  -5   7   7       88.66      104.64      3.07 o
  -4   7   7      918.28      899.05     13.22 o
  -3   7   7        4.55        8.03      2.16 o
  -2   7   7       51.77       42.84      3.55 o
  -1   7   7        8.18       11.00      3.18 o
   0   7   7      133.10      124.03      2.20 o
   1   7   7      739.80      697.04      4.87 o
   2   7   7       39.45       41.73      2.51 o
   3   7   7       33.46       28.63      4.29 o
   4   7   7      349.46      342.91      7.12 o
   5   7   7      211.70      237.59      8.01 o
   6   7   7        5.66       11.40      4.82 o
   7   7   7        2.02       -0.37      4.93 o
   8   7   7       30.62       32.96      5.64 o
   9   7   7        6.52        8.85      5.68 o
 -11   8   7        3.47        5.25      7.59 o
 -10   8   7        8.40       19.80      4.77 o
  -9   8   7       10.22        6.90      4.88 o
  -8   8   7        1.46        7.71      3.54 o
  -7   8   7        0.24        0.18      3.07 o
  -6   8   7       45.55       36.43      3.75 o
  -5   8   7      126.69      133.62      4.08 o
  -4   8   7      807.90      750.47      8.74 o
  -3   8   7        7.02        6.81      3.58 o
  -2   8   7      429.24      430.09      6.24 o
  -1   8   7      286.86      263.36      7.88 o
   0   8   7      127.57      102.90      3.71 o
   1   8   7      228.53      207.80      4.22 o
   2   8   7        2.12        3.13      2.48 o
   3   8   7       17.89       15.15      2.84 o
   4   8   7       21.89       35.33      6.34 o
   5   8   7       93.96       99.81      4.95 o
   6   8   7      103.69       99.80      5.61 o
   7   8   7        5.32        7.37      5.00 o
   8   8   7       17.67       16.65      5.46 o
   9   8   7        2.60        0.12      5.48 o
 -10   9   7       23.20       43.36      8.52 o
  -9   9   7       32.18       52.45      8.77 o
  -8   9   7       13.75       17.82      4.41 o
  -7   9   7        0.58        1.82      4.20 o
  -6   9   7        0.39        2.11      5.15 o
  -5   9   7       25.93       23.69      5.15 o
  -4   9   7       32.10       39.78      3.85 o
  -3   9   7       68.63       58.16      4.25 o
  -2   9   7        5.07        7.95      3.88 o
  -1   9   7       33.68       41.49      4.26 o
   0   9   7        9.68        7.43      3.93 o
   1   9   7      191.87      190.24      5.23 o
   2   9   7        0.43        1.75      4.34 o
   3   9   7        8.79       12.32      4.88 o
   4   9   7       82.39       88.62      4.51 o
   5   9   7       34.34       31.16      4.30 o
   6   9   7       63.43       61.30      4.76 o
   7   9   7        1.46       -3.94      5.62 o
   8   9   7        2.41        3.87      5.12 o
 -10  10   7        9.25       24.23      9.41 o
  -9  10   7       26.92       36.94      8.37 o
  -8  10   7        0.09        1.41      8.69 o
  -7  10   7       23.67       23.42      4.80 o
  -6  10   7        7.31        4.79      5.41 o
  -5  10   7        0.04       -1.41      5.35 o
  -4  10   7        1.30        5.03      4.15 o
  -3  10   7        0.48        0.52      3.69 o
  -2  10   7        7.90       12.29      4.05 o
  -1  10   7       34.75       35.23      4.16 o
   0  10   7        1.84        1.25      4.00 o
   1  10   7        0.99       -0.07      3.65 o
   2  10   7       17.26       10.16      4.41 o
   3  10   7       39.97       38.25      5.04 o
   4  10   7       45.73       54.73      4.28 o
   5  10   7        7.16       11.38      4.17 o
   6  10   7        9.04       19.15      4.44 o
   7  10   7        9.19       12.86      5.33 o
  -8  11   7       15.80       19.94      5.98 o
  -7  11   7       27.81       26.36      6.43 o
  -6  11   7        8.21       12.46      6.00 o
  -5  11   7        3.62        4.32      5.80 o
  -4  11   7        4.28        5.27      5.68 o
  -3  11   7       30.30       28.84      4.18 o
  -2  11   7       21.39       16.24      4.18 o
  -1  11   7        0.05       -0.04      3.95 o
   0  11   7       13.86        7.84      4.07 o
   1  11   7        0.60       -1.65      3.61 o
   2  11   7        7.65        0.37      4.44 o
   3  11   7        0.64        0.16      4.42 o
   4  11   7        0.02        5.70      4.02 o
   5  11   7        8.27        8.46      4.29 o
   6  11   7       15.11       19.75      5.18 o
  -6  12   7        3.80        6.87      8.93 o
  -5  12   7       27.55       28.97      9.35 o
  -4  12   7       47.01       68.70      6.73 o
  -3  12   7       13.85       21.18      5.82 o
  -2  12   7        9.98       12.24      4.45 o
  -1  12   7       14.52       14.78      4.27 o
   0  12   7        3.06        5.35      4.73 o
   1  12   7        7.62       13.53      3.87 o
   2  12   7        0.39        0.18      4.64 o
   3  12   7       67.37       92.21      5.02 o
   4  12   7       31.01       29.14      5.16 o
   5  12   7        3.79        8.39      6.39 o
  -1  13   7        2.54        2.00      7.35 o
   0  13   7       44.75       56.27      8.11 o
   1  13   7        2.31       -0.15      5.35 o
   2  13   7        5.41        4.56      8.91 o
   3  13   7       15.53       17.41      5.85 o
   4  13   7       30.57       33.09      8.46 o
   0  14   7        0.02        1.54      6.12 o
   1  14   7        4.57        7.62      8.76 o
   2  14   7        8.66       -2.89      7.68 o
 -12   0   8       14.74       22.60      6.14 o
 -10   0   8        1.92        5.26      4.29 o
  -8   0   8      385.07      363.09      7.62 o
  -6   0   8       26.38       29.28      2.69 o
  -4   0   8      366.48      320.56     10.18 o
  -2   0   8      710.48      784.70      6.86 o
   0   0   8     1713.12     1879.28      7.11 o
   2   0   8      142.19      146.39      4.58 o
   4   0   8       46.90       46.08      3.45 o
   6   0   8      687.78      640.42      8.79 o
   8   0   8      168.66      176.31      6.88 o
  10   0   8       31.53       29.74      6.12 o
  12   0   8        3.59        0.85      7.38 o
 -12   1   8        3.58        8.27      4.17 o
 -11   1   8       10.49       13.73      3.91 o
 -10   1   8        2.46        1.66      3.02 o
  -9   1   8      105.00      109.55      4.23 o
  -8   1   8       85.97       84.85      4.14 o
  -7   1   8       29.38       36.22      2.91 o
  -6   1   8       68.42       69.50      1.83 o
  -5   1   8      348.30      348.80     11.06 o
  -4   1   8      607.26      513.70     12.20 o
  -3   1   8      192.14      172.08      2.36 o
  -2   1   8       25.97       32.42      1.14 o
  -1   1   8       36.40       39.02      3.56 o
   0   1   8       28.60       24.67      1.10 o
   1   1   8     1359.17     1474.56      5.07 o
   2   1   8       26.14       27.59      2.05 o
   3   1   8       70.98       63.45      2.58 o
   4   1   8       79.09       90.07      3.77 o
   5   1   8       22.69       21.80      2.58 o
   6   1   8        3.19        2.40      3.24 o
   7   1   8        6.63        5.46      3.55 o
   8   1   8       48.73       46.06      4.00 o
   9   1   8       14.47       11.01      4.13 o
  10   1   8       34.37       30.17      4.73 o
  11   1   8       78.16       73.63      5.16 o
  12   1   8        0.00        1.10      5.51 o
 -12   2   8       19.78       19.79      4.96 o
 -11   2   8        4.57        5.52      3.87 o
 -10   2   8       54.74       65.60      3.93 o
  -9   2   8       15.58       24.48      3.81 o
  -8   2   8      275.91      271.94      4.42 o
  -7   2   8        1.57       -0.68      2.94 o
  -6   2   8       75.75       83.62      2.33 o
  -5   2   8       35.17       48.74      3.40 o
  -4   2   8       81.10       98.60      2.13 o
  -3   2   8      483.90      489.75      2.58 o
  -2   2   8        0.25        2.18      0.70 o
  -1   2   8       97.81       84.71      1.76 o
   0   2   8        7.43        3.94      1.59 o
   1   2   8       26.81       26.64      1.56 o
   2   2   8      168.24      163.79      2.95 o
   3   2   8       63.65       57.82      2.11 o
   4   2   8        0.82        2.29      2.48 o
   5   2   8       46.81       49.33      3.00 o
   6   2   8        2.98        5.64      2.56 o
   7   2   8       95.75      107.88      4.19 o
   8   2   8        5.04        0.83      3.66 o
   9   2   8        1.42        2.66      4.38 o
  10   2   8       55.51       57.88      4.72 o
  11   2   8       39.83       40.73      4.73 o
  12   2   8        0.04        3.33      7.41 o
 -13   3   8        0.03        1.85      8.62 o
 -12   3   8        2.74        2.10      5.59 o
 -11   3   8       24.08       21.15      4.78 o
 -10   3   8        5.74        5.03      4.21 o
  -9   3   8       16.66       15.39      4.95 o
  -8   3   8       27.74       26.48      3.68 o
  -7   3   8        1.08       -1.51      3.56 o
  -6   3   8       75.35       80.33      3.61 o
  -5   3   8       21.31       22.15      1.82 o
  -4   3   8      238.58      248.90      4.52 o
  -3   3   8        0.36        2.45      2.01 o
  -2   3   8       51.56       42.70      1.52 o
  -1   3   8      595.24      703.27      6.76 o
   0   3   8      892.23      847.42      3.94 o
   1   3   8     1420.35     1421.02      7.58 o
   2   3   8       20.80       19.99      2.01 o
   3   3   8        0.25        0.81      1.72 o
   4   3   8        6.72        8.43      2.48 o
   5   3   8       20.34       16.50      2.52 o
   6   3   8      163.92      172.69      3.48 o
   7   3   8       22.11       19.51      3.55 o
   8   3   8       15.91       18.22      3.71 o
   9   3   8       12.33        8.75      4.05 o
  10   3   8        4.51        6.31      4.25 o
  11   3   8       28.81       38.80      4.65 o
 -12   4   8        4.35       10.23      5.31 o
 -11   4   8       13.83       16.63      4.41 o
 -10   4   8        2.02        5.94      4.91 o
  -9   4   8       25.50       20.33      4.67 o
  -8   4   8       52.59       44.95      3.71 o
  -7   4   8       23.03       26.27      3.71 o
  -6   4   8       15.12       15.02      2.61 o
  -5   4   8       17.94       12.86      2.66 o
  -4   4   8      104.86      112.57      4.92 o
  -3   4   8      501.36      453.14      8.01 o
  -2   4   8       24.03       25.94      1.33 o
  -1   4   8      178.26      168.09      2.99 o
   0   4   8      127.73      116.71      2.99 o
   1   4   8       32.98       31.20      1.90 o
   2   4   8        0.16        5.18      1.45 o
   3   4   8      212.17      227.53      3.62 o
   4   4   8      116.12      126.18      3.02 o
   5   4   8        4.59        0.62      2.56 o
   6   4   8        0.55        1.19      2.45 o
   7   4   8      212.35      212.65      4.25 o
   8   4   8        0.90        1.90      3.48 o
   9   4   8       21.81       19.52      3.97 o
  10   4   8      126.82      120.23      6.51 o
 -11   5   8        0.01        7.89      6.21 o
 -10   5   8       53.12       39.48      7.51 o
  -9   5   8        3.08        1.87      4.40 o
  -8   5   8        7.01        9.94      3.77 o
  -7   5   8        9.50        9.50      3.08 o
  -6   5   8      386.48      380.43      4.91 o
  -5   5   8      114.73      122.34      3.63 o
  -4   5   8      209.55      204.21      5.84 o
  -3   5   8      276.66      288.20      3.36 o
  -2   5   8       11.89       12.70      1.44 o
  -1   5   8      170.82      177.39      2.24 o
   0   5   8        0.29        2.60      1.89 o
   1   5   8     1103.11     1030.20     23.48 o
   2   5   8       53.01       45.37      1.23 o
   3   5   8       13.44       14.30      1.73 o
   4   5   8        3.95        4.83      2.13 o
   5   5   8       41.32       39.83      2.81 o
   6   5   8      119.57      116.16      3.42 o
   7   5   8        0.10        1.25      4.18 o
   8   5   8       12.32       13.83      4.77 o
   9   5   8        0.03       -3.48      4.40 o
  10   5   8        0.25        1.20      9.46 o
 -11   6   8       32.30       32.22      8.28 o
 -10   6   8       11.49       10.89      6.84 o
  -9   6   8       29.61       30.35      7.02 o
  -8   6   8        7.61        8.42      4.29 o
  -7   6   8      189.34      179.65      4.36 o
  -6   6   8      107.85       95.65      2.88 o
  -5   6   8      154.72      169.46      3.39 o
  -4   6   8      568.58      532.13      7.22 o
  -3   6   8       64.09       66.91      2.67 o
  -2   6   8       24.14       30.05      1.71 o
  -1   6   8       68.32       52.40      1.79 o
   0   6   8       20.81       24.93      3.32 o
   1   6   8       21.50       27.90      3.64 o
   2   6   8      188.71      168.06      4.46 o
   3   6   8       12.21       14.62      4.28 o
   4   6   8       30.56       26.29      4.77 o
   5   6   8       96.91      102.16      4.65 o
   6   6   8       34.83       44.34      5.47 o
   7   6   8       71.36       82.55      5.97 o
   8   6   8       19.00       15.23      4.94 o
   9   6   8       52.51       47.61      5.19 o
  10   6   8       68.56       88.18     13.12 o
 -11   7   8       16.86       19.44      7.91 o
 -10   7   8        0.35        0.86      6.96 o
  -9   7   8        7.27        9.14      8.61 o
  -8   7   8        4.60        8.03      4.37 o
  -7   7   8        0.34        3.44      3.09 o
  -6   7   8        1.98        1.68      3.28 o
  -5   7   8       65.30       52.58      3.70 o
  -4   7   8      726.45      719.85      7.24 o
  -3   7   8      132.42      115.55      4.55 o
  -2   7   8        4.08        3.47      3.12 o
  -1   7   8        0.78       -1.49      3.34 o
   0   7   8      101.97       84.29      4.09 o
   1   7   8      195.15      200.31      5.00 o
   2   7   8        5.48        9.93      4.09 o
   3   7   8       84.32       93.18      6.79 o
   4   7   8      162.95      177.83      5.86 o
   5   7   8      246.90      250.50      5.61 o
   6   7   8      112.38      100.27      5.86 o
   7   7   8      127.17      110.70      6.20 o
   8   7   8       38.69       42.32      5.51 o
   9   7   8        1.01        0.90      5.40 o
  -9   8   8        2.07        4.63      5.35 o
  -8   8   8        6.26        9.91      4.04 o
  -7   8   8        1.92        5.77      4.03 o
  -6   8   8      114.81      122.62      6.33 o
  -5   8   8      214.21      222.17      6.86 o
  -4   8   8       66.70       78.53      5.91 o
  -3   8   8      327.61      287.23      5.20 o
  -2   8   8      126.82      116.61      4.71 o
  -1   8   8        9.33       15.74      3.81 o
   0   8   8       42.83       47.78      4.23 o
   1   8   8        9.92       18.33      4.25 o
   2   8   8        6.11        7.87      4.21 o
   3   8   8        2.75        3.22      4.44 o
   4   8   8      285.37      314.59     10.38 o
   5   8   8       19.61       16.92      5.69 o
   6   8   8        8.34        9.79      5.15 o
   7   8   8       36.36       34.38      5.62 o
   8   8   8       52.71       46.11      6.22 o
  -9   9   8       83.81       95.85      9.13 o
  -8   9   8        0.01        3.76      4.24 o
  -7   9   8       52.33       57.81      4.81 o
  -6   9   8       21.10       18.05      5.30 o
  -5   9   8        7.58        5.54      5.75 o
  -4   9   8       27.05       25.47      5.20 o
  -3   9   8       17.09       17.84      3.81 o
  -2   9   8      246.09      248.05      5.33 o
  -1   9   8       55.72       51.18      3.51 o
   0   9   8       13.48       10.95      4.15 o
   1   9   8       65.24       51.56      4.53 o
   2   9   8      117.42      118.71      6.15 o
   3   9   8       16.45       19.89      7.11 o
   4   9   8        1.18        5.92      4.16 o
   5   9   8        4.66        8.93      4.42 o
   6   9   8      171.96      169.88      5.53 o
   7   9   8       17.38       11.00      5.31 o
   8   9   8        2.40       -7.09     11.36 o
  -9  10   8       11.44       23.24      8.38 o
  -8  10   8        5.94        9.59      5.85 o
  -7  10   8        3.64        0.96      4.60 o
  -6  10   8        2.28        3.61      5.40 o
  -5  10   8        3.64        4.57      5.48 o
  -4  10   8        5.16        4.46      5.56 o
  -3  10   8       12.50       12.65      5.33 o
  -2  10   8       28.30       30.34      3.97 o
  -1  10   8        0.89        2.96      3.92 o
   0  10   8       95.65       82.93      4.86 o
   1  10   8        6.08        1.82      4.26 o
   2  10   8        7.37        4.28      4.28 o
   3  10   8        6.23        4.17      4.55 o
   4  10   8       58.84       87.26      5.60 o
   5  10   8        1.57        5.66      4.29 o
   6  10   8        0.63        4.74      4.67 o
   7  10   8        1.48       -0.40     11.23 o
  -8  11   8        0.25        0.44      5.97 o
  -7  11   8        0.26       -0.41      5.72 o
  -6  11   8       22.34       39.92      8.92 o
  -5  11   8      100.86      125.95      7.90 o
  -4  11   8        0.01        7.14      5.53 o
  -3  11   8       11.00        9.00      5.77 o
  -2  11   8       12.38        8.82      3.99 o
  -1  11   8        5.08        7.34      4.31 o
   0  11   8        0.70        5.22      3.46 o
   1  11   8        3.80        0.98      4.16 o
   2  11   8       11.01       18.78      4.59 o
   3  11   8       10.45        9.76      5.20 o
   4  11   8        3.72        8.68      4.41 o
   5  11   8        7.07       12.67      4.45 o
   6  11   8        0.29        2.04      9.50 o
  -5  12   8       57.70       80.68      9.05 o
  -4  12   8       39.53       42.57      8.67 o
  -3  12   8       52.01       65.80      6.13 o
  -2  12   8        6.60       15.82      7.06 o
  -1  12   8       25.04       19.15      4.29 o
   0  12   8       15.74       12.69      3.87 o
   1  12   8       48.06       46.94      4.79 o
   2  12   8       30.35       30.81      5.40 o
   3  12   8       16.49       15.04      5.98 o
   4  12   8        0.00        3.92      5.72 o
   0  13   8        0.23        1.62      6.43 o
   1  13   8       17.49       11.64      8.42 o
   2  13   8       28.28       17.63      8.29 o
   3  13   8        0.55       -4.76      9.19 o
 -11   0   9       12.93       20.11      6.88 o
  -9   0   9       10.02       -0.50      5.36 o
  -7   0   9       90.52       91.55      9.14 o
  -5   0   9      960.33     1005.52     15.38 o
  -3   0   9       22.84       21.06      3.40 o
  -1   0   9      475.57      556.53      7.37 o
   1   0   9      869.91      822.13      4.23 o
   3   0   9      158.13      145.13      5.48 o
   5   0   9        0.05        5.95      4.51 o
   7   0   9       94.38       87.24      6.17 o
   9   0   9       86.25       73.79     16.52 o
  11   0   9        8.98        1.78      7.81 o
 -12   1   9       31.87       40.69     10.46 o
 -11   1   9       16.09       18.76      4.16 o
 -10   1   9        8.06        8.52      3.24 o
  -9   1   9      171.82      169.14      5.46 o
  -8   1   9       91.57       94.45      5.08 o
  -7   1   9      172.82      163.93      5.28 o
  -6   1   9       14.77       15.37      5.78 o
  -5   1   9      100.17       83.31      7.51 o
  -4   1   9       29.84       28.10      2.62 o
  -3   1   9       25.56       22.11      1.36 o
  -2   1   9      260.82      220.56      5.12 o
  -1   1   9       59.16       57.61      1.25 o
   0   1   9      244.77      254.11      2.30 o
   1   1   9      536.38      547.44      4.50 o
   2   1   9      152.03      143.31      2.61 o
   3   1   9      138.77      134.55      4.09 o
   4   1   9      123.23      124.03      3.59 o
   5   1   9      207.39      196.22      3.57 o
   6   1   9       96.30      100.71      3.85 o
   7   1   9       49.93       51.94      3.94 o
   8   1   9        0.12       -0.39      3.76 o
   9   1   9        2.64        5.10      3.98 o
  10   1   9       83.91       85.87      5.62 o
  11   1   9        0.36        3.02      5.15 o
  12   1   9        0.06        1.93      7.81 o
 -12   2   9        3.36        5.61      8.27 o
 -11   2   9       18.92       18.00      4.92 o
 -10   2   9       19.48       30.38      4.63 o
  -9   2   9        3.39        4.12      5.05 o
  -8   2   9      141.60      128.34      5.34 o
  -7   2   9      106.27      107.12      7.40 o
  -6   2   9       36.82       38.10      2.73 o
  -5   2   9        1.93        4.11      1.78 o
  -4   2   9       35.88       25.96      1.43 o
  -3   2   9      112.70      102.96      2.41 o
  -2   2   9       37.12       42.17      0.89 o
  -1   2   9      137.56      117.50      1.38 o
   0   2   9       38.87       40.45      1.83 o
   1   2   9       61.39       70.44      1.80 o
   2   2   9        0.01        0.75      1.85 o
   3   2   9       20.28       25.05      2.00 o
   4   2   9      134.06      129.91      3.63 o
   5   2   9       14.57       12.83      2.73 o
   6   2   9      104.80       84.69      3.20 o
   7   2   9       21.94       21.43      3.53 o
   8   2   9       50.67       52.62      4.03 o
   9   2   9        4.35        4.59      3.94 o
  10   2   9        1.84       10.33      4.46 o
  11   2   9       13.80       18.16      5.63 o
 -12   3   9        4.25        9.44      8.15 o
 -11   3   9       11.07       16.86      4.74 o
 -10   3   9       19.95       23.75      4.60 o
  -9   3   9        0.08        2.77      4.72 o
  -8   3   9      453.97      438.67     11.33 o
  -7   3   9       37.87       34.11      6.45 o
  -6   3   9      108.19      116.29      7.49 o
  -5   3   9       43.26       45.40      2.38 o
  -4   3   9       40.61       46.27      2.35 o
  -3   3   9       66.23       65.90      2.74 o
  -2   3   9       49.03       56.37      1.20 o
  -1   3   9       19.73       12.26      1.62 o
   0   3   9       20.09       26.06      1.77 o
   1   3   9        7.66       11.82      1.22 o
   2   3   9        5.88        3.48      1.92 o
   3   3   9       25.94       27.13      1.95 o
   4   3   9       26.34       25.77      3.39 o
   5   3   9       40.77       35.60      2.84 o
   6   3   9        8.77        6.49      2.73 o
   7   3   9       21.92       21.51      3.50 o
   8   3   9       24.33       25.98      3.73 o
   9   3   9        8.98        5.31      3.89 o
  10   3   9       54.01       67.47      6.54 o
 -11   4   9        0.30        5.02      5.10 o
 -10   4   9       17.98       22.33      4.98 o
  -9   4   9      115.09      107.84      5.65 o
  -8   4   9        9.15       10.50      4.43 o
  -7   4   9       74.53       80.19      7.66 o
  -6   4   9       19.72       22.89      2.45 o
  -5   4   9       19.88       15.65      2.77 o
  -4   4   9      296.65      308.12      7.21 o
  -3   4   9        5.00        3.17      0.89 o
  -2   4   9        4.24        4.92      1.36 o
  -1   4   9       62.87       62.27      1.73 o
   0   4   9       95.08       92.37      2.03 o
   1   4   9        0.22        0.45      1.82 o
   2   4   9       72.89       53.31      1.73 o
   3   4   9       61.28       54.68      2.11 o
   4   4   9        1.32        3.88      2.50 o
   5   4   9       80.17       96.43      3.30 o
   6   4   9        1.83        1.83      2.56 o
   7   4   9        0.00        1.72      3.20 o
   8   4   9        1.33       -0.92      4.47 o
   9   4   9        3.94        4.80      5.40 o
  10   4   9        1.79        2.92      5.35 o
 -11   5   9        6.14        7.71      7.94 o
 -10   5   9        1.01        0.28      6.86 o
  -9   5   9       72.80       79.37      7.73 o
  -8   5   9       30.71       32.54      4.45 o
  -7   5   9        0.11       -2.54      2.54 o
  -6   5   9       60.62       53.13      2.93 o
  -5   5   9        6.57        9.41      2.97 o
  -4   5   9      164.38      161.79      4.83 o
  -3   5   9       34.95       37.15      2.21 o
  -2   5   9       13.09       16.01      1.83 o
  -1   5   9       22.63       18.18      1.56 o
   0   5   9       20.30       16.47      1.78 o
   1   5   9       11.44        9.95      1.60 o
   2   5   9        6.50        8.92      1.73 o
   3   5   9       20.97       18.92      2.55 o
   4   5   9       54.98       56.00      3.04 o
   5   5   9      265.12      290.94      7.65 o
   6   5   9      112.28      104.41      5.05 o
   7   5   9       70.40       75.18      4.94 o
   8   5   9        0.12       -0.41      4.55 o
   9   5   9        2.48        7.00      5.04 o
  10   5   9       42.53       36.53     11.73 o
 -11   6   9        9.58       12.77      7.97 o
 -10   6   9        0.34        1.37      6.73 o
  -9   6   9        0.15        4.74      6.46 o
  -8   6   9       68.95       62.88      7.01 o
  -7   6   9        0.25        0.88      2.86 o
  -6   6   9       54.12       54.66      3.06 o
  -5   6   9      109.60      112.48      3.87 o
  -4   6   9        8.23        8.14      4.46 o
  -3   6   9      141.24      145.48      3.42 o
  -2   6   9        0.04       -1.13      2.73 o
  -1   6   9       49.83       50.52      3.30 o
   0   6   9      219.48      224.71      4.63 o
   1   6   9      325.12      315.25      5.40 o
   2   6   9       72.83       61.75      4.34 o
   3   6   9       98.84       99.10      4.92 o
   4   6   9       14.99       16.49      4.63 o
   5   6   9       65.76       49.44      4.21 o
   6   6   9      179.15      173.13      6.53 o
   7   6   9       28.79       35.27      5.53 o
   8   6   9        1.12        4.80      5.32 o
   9   6   9        0.00        4.60      5.28 o
 -11   7   9        9.84       11.61      7.74 o
 -10   7   9        4.32        4.94      6.76 o
  -9   7   9        0.00        0.16      5.01 o
  -8   7   9       32.79       31.41      5.09 o
  -7   7   9       24.73       19.52      3.12 o
  -6   7   9       46.16       43.33      4.46 o
  -5   7   9        7.99        2.95      3.21 o
  -4   7   9       46.46       55.47      5.22 o
  -3   7   9       34.54       33.18      3.40 o
  -2   7   9      165.94      147.88      4.11 o
  -1   7   9        4.85        3.51      3.49 o
   0   7   9      284.62      262.62      6.81 o
   1   7   9      173.48      178.88      5.96 o
   2   7   9        2.73        7.15      4.03 o
   3   7   9       45.38       40.25      4.61 o
   4   7   9       73.30       65.50      5.25 o
   5   7   9      107.96      118.82      4.94 o
   6   7   9        1.90        6.17      5.39 o
   7   7   9        2.38        4.53      5.37 o
   8   7   9        0.77        0.83      5.18 o
   9   7   9       44.07       55.69     12.52 o
  -8   8   9        4.17        2.65      8.49 o
  -7   8   9       33.04       32.64      5.73 o
  -6   8   9        3.86        3.47      4.92 o
  -5   8   9        8.12        4.41      4.77 o
  -4   8   9       21.20       18.04      4.87 o
  -3   8   9      330.28      317.38     14.71 o
  -2   8   9        9.18        4.88      3.72 o
  -1   8   9       21.88       18.25      3.80 o
   0   8   9        0.78        0.38      3.93 o
   1   8   9        2.70        4.15      3.93 o
   2   8   9        1.00        1.42      4.30 o
   3   8   9       79.86       77.96      5.02 o
   4   8   9       76.04       61.53      9.09 o
   5   8   9       41.97       53.23      4.83 o
   6   8   9      187.37      151.70      6.46 o
   7   8   9       64.90       63.38      6.20 o
   8   8   9        0.01       16.55     11.28 o
  -8   9   9       18.82       18.67      7.29 o
  -7   9   9       18.41       20.96      4.20 o
  -6   9   9       14.33        8.36      5.08 o
  -5   9   9        2.06        2.89      5.09 o
  -4   9   9        9.05       12.14      5.02 o
  -3   9   9       16.32       25.57      5.56 o
  -2   9   9        0.50        0.69      3.65 o
  -1   9   9        9.31        8.22      3.70 o
   0   9   9       50.29       51.98      4.30 o
   1   9   9       11.16       10.84      4.20 o
   2   9   9      121.64      117.42      5.31 o
   3   9   9       42.53       52.98      4.78 o
   4   9   9       19.15       20.19      5.14 o
   5   9   9        7.15       11.44      4.50 o
   6   9   9        1.62        5.35      5.39 o
   7   9   9       48.48       42.15      6.69 o
  -8  10   9        1.58        4.36      7.70 o
  -7  10   9       23.47       20.67      7.72 o
  -6  10   9       20.51       16.62      5.89 o
  -5  10   9       28.61       27.86      5.71 o
  -4  10   9        2.86        4.23      5.31 o
  -3  10   9       38.77       32.75      5.71 o
  -2  10   9       50.09       62.69      6.00 o
  -1  10   9       35.25       32.91      4.42 o
   0  10   9        1.95        2.48      4.16 o
   1  10   9       57.00       48.12      4.60 o
   2  10   9        0.00       -3.81      4.27 o
   3  10   9        0.02        2.15      4.65 o
   4  10   9       15.44       13.99      4.03 o
   5  10   9        1.83        3.55      4.44 o
   6  10   9        3.97        8.11      6.53 o
  -7  11   9        1.79       -0.31      5.76 o
  -6  11   9        2.44        1.03      7.59 o
  -5  11   9        2.45       -0.91      8.25 o
  -4  11   9       31.52       28.30      5.90 o
  -3  11   9       52.14       34.44      6.06 o
  -2  11   9        4.59       10.40      7.27 o
  -1  11   9        0.07        0.07      5.34 o
   0  11   9        5.16        2.03      4.48 o
   1  11   9        2.15        5.87      4.51 o
   2  11   9        0.39       -2.94      5.01 o
   3  11   9       27.89       40.43      5.33 o
   4  11   9       24.32       30.81      5.39 o
   5  11   9        9.10        2.32      9.53 o
  -4  12   9       29.58       45.86      9.50 o
  -3  12   9       23.23       55.70      9.64 o
  -2  12   9       25.56       41.79      8.33 o
  -1  12   9       12.26       23.90      9.32 o
   0  12   9        2.51        6.35      5.83 o
   1  12   9        0.32        0.54      5.83 o
   2  12   9        2.55        4.52      7.79 o
   3  12   9       38.71       46.47      9.24 o
   4  12   9       14.53       36.50      9.73 o
   1  13   9        8.45        1.99      8.70 o
   2  13   9        2.46       -2.30      8.58 o
 -10   0  10        4.53        3.48      7.90 o
  -8   0  10      106.89      100.69      9.77 o
  -6   0  10        3.34        1.92      8.63 o
  -4   0  10      399.36      439.79     17.73 o
  -2   0  10       49.75       53.37      1.46 o
   0   0  10       22.53       22.46      1.92 o
   2   0  10      167.60      124.92      5.43 o
   4   0  10        7.74        3.28      3.59 o
   6   0  10       64.14       65.95      5.70 o
   8   0  10        0.13       -5.71      5.71 o
  10   0  10       14.12        8.05      6.33 o
 -12   1  10        0.57        6.88     10.16 o
 -11   1  10       28.82       30.27      5.27 o
 -10   1  10        8.40        5.76      4.21 o
  -9   1  10      104.30      108.70      5.22 o
  -8   1  10      107.43       81.94      6.83 o
  -7   1  10       92.97      101.36     14.45 o
  -6   1  10       65.46       58.13      6.53 o
  -5   1  10      176.27      184.02      4.90 o
  -4   1  10        0.55        1.80      1.96 o
  -3   1  10      306.98      279.63      4.35 o
  -2   1  10      384.17      382.15      6.12 o
  -1   1  10       11.83       12.32      1.11 o
   0   1  10      281.58      251.70      2.50 o
   1   1  10       13.60       12.93      2.05 o
   2   1  10      490.36      495.53      3.81 o
   3   1  10       21.84       22.17      3.48 o
   4   1  10       44.33       37.61      3.36 o
   5   1  10        7.30        7.13      2.88 o
   6   1  10       65.40       59.66      3.66 o
   7   1  10        6.43        8.34      3.77 o
   8   1  10        5.74        7.24      3.89 o
   9   1  10        0.87        3.83      4.04 o
  10   1  10        8.73        7.09      4.98 o
  11   1  10        9.41       16.01      5.80 o
 -12   2  10        6.90       11.66      8.73 o
 -11   2  10       10.07       12.30      5.97 o
 -10   2  10        2.54        4.41      4.37 o
  -9   2  10       21.66       23.85      5.52 o
  -8   2  10      265.55      237.77      7.84 o
  -7   2  10       40.28       41.78     11.60 o
  -6   2  10       14.86       21.16     11.09 o
  -5   2  10      171.61      195.60      5.11 o
  -4   2  10      125.95      109.66      1.83 o
  -3   2  10        7.85        8.61      1.41 o
  -2   2  10      110.65      120.95      2.15 o
  -1   2  10      275.71      253.72      2.29 o
   0   2  10        4.21        4.16      2.24 o
   1   2  10       34.81       51.92      2.49 o
   2   2  10        0.85        0.71      1.96 o
   3   2  10       29.85       27.06      3.70 o
   4   2  10       45.42       57.79      3.39 o
   5   2  10      141.89      155.74      3.71 o
   6   2  10       32.66       32.32      3.12 o
   7   2  10        1.46        3.05      3.52 o
   8   2  10        1.86        5.65      3.99 o
   9   2  10        4.25        7.02      4.07 o
  10   2  10       31.43       46.56      4.74 o
 -12   3  10        6.63       11.09      8.51 o
 -11   3  10       35.49       50.56      5.88 o
 -10   3  10       24.75       23.37      4.57 o
  -9   3  10        0.40        3.92      4.26 o
  -8   3  10        4.15       15.19      6.57 o
  -7   3  10        8.01        4.49      6.00 o
  -6   3  10       10.81        6.92      5.98 o
  -5   3  10      160.29      143.15      3.38 o
  -4   3  10        5.21        3.94      1.53 o
  -3   3  10        3.12        3.64      0.80 o
  -2   3  10       20.51       16.34      1.51 o
  -1   3  10       19.00       25.62      1.80 o
   0   3  10        2.00        2.27      2.23 o
   1   3  10     1014.56      962.09      7.03 o
   2   3  10      202.13      186.87      4.64 o
   3   3  10      148.69      159.25      3.11 o
   4   3  10        8.64       11.05      2.80 o
   5   3  10       19.71       26.60      2.76 o
   6   3  10       17.91       14.97      2.86 o
   7   3  10       42.63       35.24      3.75 o
   8   3  10        0.28       -0.46      3.69 o
   9   3  10        0.63       -1.19      5.08 o
  10   3  10        2.96        1.41      5.79 o
 -11   4  10        4.14        7.68      7.63 o
 -10   4  10       33.78       38.83      5.31 o
  -9   4  10        0.00        2.64      4.73 o
  -8   4  10      268.64      298.84      9.68 o
  -7   4  10        0.36       -1.46      4.18 o
  -6   4  10       64.77       72.94      7.13 o
  -5   4  10      114.55      128.14      4.55 o
  -4   4  10        1.24        5.48      3.10 o
  -3   4  10      152.02      135.69      4.30 o
  -2   4  10        1.03        0.30      2.40 o
  -1   4  10       93.48       95.36      3.47 o
   0   4  10       64.12       66.37      2.36 o
   1   4  10      110.19      112.90      5.27 o
   2   4  10      402.64      413.18      7.66 o
   3   4  10       16.74       14.05      2.66 o
   4   4  10       19.96       14.65      3.36 o
   5   4  10      100.90       91.53      3.11 o
   6   4  10       28.35       17.57      3.44 o
   7   4  10       63.56       70.30      4.92 o
   8   4  10       26.50       29.46      4.82 o
   9   4  10        9.04       10.13      4.92 o
 -11   5  10       12.32       11.03      7.94 o
 -10   5  10        1.89        5.25      6.52 o
  -9   5  10       15.53       18.35      6.72 o
  -8   5  10       35.49       45.49      7.01 o
  -7   5  10       32.83       25.60      4.35 o
  -6   5  10       67.66       86.41      4.57 o
  -5   5  10      122.80      122.71      4.76 o
  -4   5  10      120.15      112.68      4.55 o
  -3   5  10       69.74       74.02      4.36 o
  -2   5  10        2.61        1.18      2.41 o
  -1   5  10       29.37       32.44      2.89 o
   0   5  10      172.19      157.43      4.19 o
   1   5  10       21.90       19.94      3.54 o
   2   5  10       47.96       45.74      4.35 o
   3   5  10       12.60        9.64      4.15 o
   4   5  10       29.70       24.45      4.69 o
   5   5  10        8.35       14.80      4.60 o
   6   5  10        8.33        5.55      4.58 o
   7   5  10       16.34       15.32      4.52 o
   8   5  10        7.80        5.16      4.58 o
   9   5  10       15.58       15.85      5.06 o
 -11   6  10       10.62       10.92      7.34 o
 -10   6  10       20.16       15.91      7.32 o
  -9   6  10        0.19        4.23      4.91 o
  -8   6  10       21.56       27.28      4.99 o
  -7   6  10       17.71       12.45      4.48 o
  -6   6  10        0.04        0.38      2.67 o
  -5   6  10        5.54        4.92      4.12 o
  -4   6  10       55.45       58.69      4.83 o
  -3   6  10      119.13      127.64      5.32 o
  -2   6  10       20.77       13.31      4.62 o
  -1   6  10        0.83        2.34      3.19 o
   0   6  10       28.15       26.21      3.58 o
   1   6  10      108.87       93.68      4.39 o
   2   6  10        2.75        0.66      4.08 o
   3   6  10      163.26      163.96      5.41 o
   4   6  10       46.43       44.05      4.96 o
   5   6  10        1.24        5.52      4.19 o
   6   6  10      171.78      196.03      8.21 o
   7   6  10        1.94        3.02      5.49 o
   8   6  10        0.62        3.51      5.65 o
   9   6  10       10.07        9.90     10.26 o
  -9   7  10        8.93        8.18      7.63 o
  -8   7  10       71.87       79.65      9.28 o
  -7   7  10       12.36       13.59      7.40 o
  -6   7  10        4.57        4.13      4.56 o
  -5   7  10        1.56        1.26      4.54 o
  -4   7  10       17.91       25.21      4.91 o
  -3   7  10      105.58       96.37      8.26 o
  -2   7  10       12.52       11.16      5.07 o
  -1   7  10       21.25       18.93      3.46 o
   0   7  10       21.53       28.07      5.13 o
   1   7  10       68.99       62.52      4.56 o
   2   7  10      100.30       88.26      4.96 o
   3   7  10       15.20       12.79      4.50 o
   4   7  10        2.63        2.95      4.96 o
   5   7  10        6.13        7.53      4.28 o
   6   7  10        8.87       12.73      5.39 o
   7   7  10        9.74       13.87      5.60 o
   8   7  10       14.80       17.48      5.34 o
  -8   8  10        5.14        4.00      7.28 o
  -7   8  10       37.53       49.63      8.42 o
  -6   8  10       13.95       13.82      4.85 o
  -5   8  10       38.48       24.64      5.20 o
  -4   8  10       36.78       40.18      5.35 o
  -3   8  10      166.27      152.22      6.19 o
  -2   8  10        0.96        0.18      5.07 o
  -1   8  10       31.48       18.41      5.21 o
   0   8  10       73.48       66.73      4.33 o
   1   8  10        9.09        7.92      4.10 o
   2   8  10       29.21       29.06      4.45 o
   3   8  10       71.18       92.52      5.36 o
   4   8  10       26.90       28.89      6.17 o
   5   8  10       19.40       19.16      4.30 o
   6   8  10       67.22       60.08      5.79 o
   7   8  10        7.37        6.13      5.90 o
   8   8  10        4.51       10.71     10.47 o
  -7   9  10        3.03        1.68      8.49 o
  -6   9  10       23.27       28.47      5.47 o
  -5   9  10       21.83       28.98      5.48 o
  -4   9  10        0.00        3.37      5.27 o
  -3   9  10       56.45       60.81      6.31 o
  -2   9  10       15.92       16.21      5.04 o
  -1   9  10       29.53       27.87      5.56 o
   0   9  10        7.84        4.70      4.15 o
   1   9  10       63.19       48.67      4.50 o
   2   9  10        0.27        3.97      4.65 o
   3   9  10        8.81        8.58      4.61 o
   4   9  10       19.91       20.33      5.11 o
   5   9  10       75.37       80.36      4.82 o
   6   9  10        0.52        1.33      5.65 o
   7   9  10        2.53        8.54     10.47 o
  -6  10  10        2.52        0.60      7.11 o
  -5  10  10        0.02        0.48      5.11 o
  -4  10  10       21.91       18.06      6.53 o
  -3  10  10       59.33       54.36      6.05 o
  -2  10  10       16.18       15.08      5.88 o
  -1  10  10        5.89        3.40      5.20 o
   0  10  10        1.86        4.95      6.03 o
   1  10  10        0.00        0.73      4.27 o
   2  10  10       31.69       32.47      5.18 o
   3  10  10        6.38       12.41      4.97 o
   4  10  10       37.60       46.24      4.79 o
   5  10  10        0.43       -0.82     10.01 o
   6  10  10       22.11        4.12     10.67 o
  -6  11  10       21.85       16.75      8.52 o
  -5  11  10        6.04       24.83      8.07 o
  -4  11  10        3.56       17.87      8.32 o
  -3  11  10        5.79       11.01      6.00 o
  -2  11  10        9.35        8.89      5.97 o
  -1  11  10       14.37       10.23      6.12 o
   0  11  10        2.47       -1.34      6.17 o
   1  11  10        7.76        3.74      5.87 o
   2  11  10        0.46       -1.78      4.89 o
   3  11  10        0.00        1.49      7.52 o
   4  11  10        0.01       -8.78      8.78 o
   5  11  10       22.20       10.76      9.37 o
  -2  12  10        3.07        1.65      9.15 o
   2  12  10       43.76       60.45      8.82 o
   3  12  10        2.24       11.52      8.40 o
   4  12  10        8.79       33.19      9.15 o
 -11   0  11       11.89       -3.58     10.45 o
  -9   0  11        1.12       -0.36      8.42 o
  -7   0  11       77.95       73.20     10.19 o
  -5   0  11        0.18        3.29      3.73 o
  -3   0  11       72.95       82.51      4.05 o
  -1   0  11       34.03       39.67      2.78 o
   1   0  11        0.16        4.61      4.04 o
   3   0  11       11.14       19.34      9.91 o
   5   0  11       35.62       34.95      6.48 o
   7   0  11      184.69      211.34      7.53 o
   9   0  11        0.59        0.36      6.15 o
  11   0  11        2.27       10.11      8.14 o
 -11   1  11        0.05       -2.97      9.60 o
 -10   1  11        1.76       -2.30      5.83 o
  -9   1  11       19.77       23.44      6.19 o
  -8   1  11      286.04      286.48      8.36 o
  -7   1  11       40.84       39.21      6.78 o
  -6   1  11       24.17       27.41      4.16 o
  -5   1  11      166.81      169.41      3.63 o
  -4   1  11        1.03        2.39      2.46 o
  -3   1  11        1.17        2.09      1.61 o
  -2   1  11      212.23      237.27      2.46 o
  -1   1  11      200.86      250.40      2.71 o
   0   1  11      198.10      202.30      2.55 o
   1   1  11      268.48      250.56      3.21 o
   2   1  11      400.00      395.13      7.08 o
   3   1  11        5.70        0.47      3.62 o
   4   1  11        5.12        0.10      3.31 o
   5   1  11       30.65       28.94      3.12 o
   6   1  11       21.67       19.39      3.76 o
   7   1  11        0.99        1.13      3.79 o
   8   1  11        2.05        2.68      4.17 o
   9   1  11        1.67        9.25      4.36 o
  10   1  11        2.11        5.71      5.33 o
 -11   2  11       15.83       22.37      8.89 o
 -10   2  11       18.76       16.30      5.95 o
  -9   2  11        5.81       10.48      8.82 o
  -8   2  11       25.89       22.46      7.00 o
  -7   2  11       50.07       40.99      6.52 o
  -6   2  11       19.56       15.02      4.26 o
  -5   2  11       69.50       68.46      6.68 o
  -4   2  11       64.85       48.36      4.21 o
  -3   2  11       61.18       54.60      2.63 o
  -2   2  11      137.72      146.00      6.68 o
  -1   2  11      117.48       95.76      2.39 o
   0   2  11        1.92        1.24      2.65 o
   1   2  11      192.86      168.73      3.89 o
   2   2  11        7.24        7.96      3.02 o
   3   2  11       51.90       65.37      4.02 o
   4   2  11       39.69       46.26      3.62 o
   5   2  11      152.12      146.20      3.80 o
   6   2  11       66.99       64.79      5.05 o
   7   2  11       88.70      102.34      5.18 o
   8   2  11       45.33       55.60      4.33 o
   9   2  11       43.75       45.90      5.75 o
  10   2  11        1.53       11.49      8.03 o
 -11   3  11        0.02        4.48      5.37 o
 -10   3  11       21.43       21.99      4.70 o
  -9   3  11        1.97       13.40      9.00 o
  -8   3  11       16.57       18.35      9.01 o
  -7   3  11        5.74       16.65      9.75 o
  -6   3  11      133.84      142.24      7.52 o
  -5   3  11      267.57      278.09      8.48 o
  -4   3  11       13.29       15.35      2.96 o
  -3   3  11       21.38       27.01      3.19 o
  -2   3  11       18.58       24.79      3.57 o
  -1   3  11      238.73      230.26      5.89 o
   0   3  11      124.15      131.66      3.68 o
   1   3  11       25.17       20.70      3.70 o
   2   3  11      226.53      222.61      5.04 o
   3   3  11        0.10        2.85      2.59 o
   4   3  11        2.00        7.82      3.04 o
   5   3  11        7.52        7.46      3.42 o
   6   3  11       32.04       34.48      2.95 o
   7   3  11        8.84       13.88      5.06 o
   8   3  11        0.13        0.29      4.94 o
   9   3  11        2.26        0.68      5.54 o
 -11   4  11        1.84        0.30      7.71 o
 -10   4  11       22.78       43.54      9.70 o
  -9   4  11        0.89        2.65      4.73 o
  -8   4  11        6.55       10.91      6.70 o
  -7   4  11        5.81        3.11      6.31 o
  -6   4  11       10.96        8.38      6.25 o
  -5   4  11        7.76       -0.13      6.25 o
  -4   4  11      242.45      223.89      5.04 o
  -3   4  11       28.40       28.12      3.59 o
  -2   4  11        0.20       -2.07      3.59 o
  -1   4  11        0.34        1.04      3.75 o
   0   4  11       13.35       12.42      3.11 o
   1   4  11      194.86      196.68      4.79 o
   2   4  11        5.18        8.43      4.34 o
   3   4  11      183.40      214.35      4.33 o
   4   4  11      136.75      156.68      5.59 o
   5   4  11       53.47       61.62      3.77 o
   6   4  11      103.75       99.44      4.90 o
   7   4  11        2.30       -0.07      4.64 o
   8   4  11        1.15        1.40      4.76 o
   9   4  11        0.93       -0.15      5.73 o
 -10   5  11       18.14       20.49      7.62 o
  -9   5  11        8.61        7.89      4.69 o
  -8   5  11       19.43       24.32      5.29 o
  -7   5  11       25.64       30.90      7.58 o
  -6   5  11        1.67        0.95      6.31 o
  -5   5  11       53.97       57.59      7.51 o
  -4   5  11      248.17      245.77      5.75 o
  -3   5  11       50.31       63.66      4.48 o
  -2   5  11       72.86       75.41      4.70 o
  -1   5  11        0.26       -2.30      4.04 o
   0   5  11       43.47       33.12      3.46 o
   1   5  11      144.49      138.93      5.51 o
   2   5  11      488.89      466.68      6.60 o
   3   5  11       64.13       74.38      4.94 o
   4   5  11      105.37      111.54      5.46 o
   5   5  11       33.73       29.63      5.03 o
   6   5  11        0.28        2.62      4.77 o
   7   5  11       72.04       87.73      5.00 o
   8   5  11        0.04       -0.58      4.57 o
   9   5  11        1.68       -5.78     12.02 o
  -9   6  11       17.86       22.16      8.44 o
  -8   6  11       87.51       84.08     10.29 o
  -7   6  11        3.83        8.56      7.14 o
  -6   6  11        0.68       -0.52      6.81 o
  -5   6  11        0.97        0.73      4.21 o
  -4   6  11      239.07      216.06      6.20 o
  -3   6  11      260.37      243.72      8.21 o
  -2   6  11       33.37       21.33      4.66 o
  -1   6  11      135.24      123.18      7.04 o
   0   6  11        0.30       -0.53      3.50 o
   1   6  11       74.89       63.69      4.23 o
   2   6  11       22.10       18.94      4.25 o
   3   6  11       37.95       49.16      4.92 o
   4   6  11        5.67        4.67      4.85 o
   5   6  11        7.43        9.13      5.19 o
   6   6  11        0.11        1.05      5.31 o
   7   6  11        3.51       10.41      5.52 o
   8   6  11        3.04       10.50     11.39 o
  -8   7  11        0.94        6.86      8.07 o
  -7   7  11        0.87       -0.04      7.08 o
  -6   7  11        0.02       -0.84      7.72 o
  -5   7  11       38.50       33.90      4.60 o
  -4   7  11       33.12       16.52      6.01 o
  -3   7  11      126.00      113.79      9.72 o
  -2   7  11       14.15       12.24      4.82 o
  -1   7  11       17.52       21.03      5.18 o
   0   7  11        0.11        1.71      5.11 o
   1   7  11       65.84       43.74      4.46 o
   2   7  11      106.47      113.26      4.91 o
   3   7  11        2.84        2.88      4.49 o
   4   7  11        3.12        0.50      4.89 o
   5   7  11        0.02        1.55      3.97 o
   6   7  11       13.14       10.23      5.09 o
   7   7  11       28.91       20.77      5.60 o
   8   7  11        0.72        7.15     11.48 o
  -7   8  11        3.89        4.68      8.46 o
  -6   8  11        1.30       -1.25      8.20 o
  -5   8  11        7.14        8.46      4.71 o
  -4   8  11        4.97        9.36      4.65 o
  -3   8  11        8.84        5.18      5.05 o
  -2   8  11       17.69        8.39      4.87 o
  -1   8  11       40.94       36.17      5.24 o
   0   8  11       26.45       28.34      5.47 o
   1   8  11       10.34        4.75      4.30 o
   2   8  11      120.58      135.93      5.45 o
   3   8  11       26.16       36.48      5.06 o
   4   8  11        9.87       17.06      4.95 o
   5   8  11       60.84       75.08      4.99 o
   6   8  11       79.89       74.76      5.91 o
   7   8  11        8.76       12.56     10.87 o
  -6   9  11        4.15       -1.27      8.00 o
  -5   9  11        0.79       -1.86      5.05 o
  -4   9  11        2.02        1.99      5.10 o
  -3   9  11       14.22       15.09      5.22 o
  -2   9  11        0.81        1.47      5.13 o
  -1   9  11        0.05        4.91      5.61 o
   0   9  11        0.36        0.26      5.83 o
   1   9  11        0.00        1.37      5.76 o
   2   9  11       34.37       37.96      5.00 o
   3   9  11        1.90        4.12      4.70 o
   4   9  11        8.43       13.00      4.83 o
   5   9  11       19.41       27.67      4.74 o
   6   9  11       16.10        6.28      9.44 o
  -5  10  11       30.86       38.69      7.95 o
  -4  10  11       36.75       33.47      5.94 o
  -3  10  11       16.49       18.35      5.99 o
  -2  10  11       33.10       28.43      5.84 o
  -1  10  11        1.50       -0.49      5.48 o
   0  10  11       16.68       17.17      6.14 o
   1  10  11        6.34        5.46      5.60 o
   2  10  11        6.04        2.97      6.27 o
   3  10  11        3.95        5.38      5.02 o
   4  10  11        0.03       -3.65      9.26 o
   5  10  11        4.08        5.26      9.53 o
  -5  11  11        2.60        4.09      7.61 o
  -4  11  11        7.81       19.19      8.54 o
  -3  11  11        8.87       17.86      8.13 o
  -2  11  11        3.53       -2.38      8.03 o
  -1  11  11        0.10        1.95      8.70 o
   0  11  11        8.30        2.04      8.40 o
   1  11  11        0.41       -3.57      8.40 o
   4  11  11        0.01        1.44      9.21 o
 -10   0  12       26.83        3.38      8.93 o
  -8   0  12       19.89       20.73      9.67 o
  -6   0  12       38.99       34.75      7.45 o
  -4   0  12       14.25       19.02      3.76 o
  -2   0  12        0.61        1.74      3.42 o
   0   0  12       21.04       12.27      3.03 o
   2   0  12      374.64      327.23      7.24 o
   4   0  12      153.22      153.80      7.56 o
   6   0  12       29.70       36.83      8.99 o
   8   0  12       31.31       36.93      6.02 o
  10   0  12       27.31       42.68      8.29 o
 -11   1  12        1.49       -2.28      9.04 o
 -10   1  12        0.29       -6.21      6.21 o
  -9   1  12        5.40        2.37      6.10 o
  -8   1  12       25.96       12.86      6.83 o
  -7   1  12       11.87       13.84      4.18 o
  -6   1  12       43.53       45.85      4.31 o
  -5   1  12       49.79       52.45      4.29 o
  -4   1  12       53.19       47.44      4.13 o
  -3   1  12      226.72      218.31      8.22 o
  -2   1  12       42.28       38.23      4.21 o
  -1   1  12        6.94       11.62      2.24 o
   0   1  12       18.92       17.58      2.65 o
   1   1  12      683.86      665.89      5.31 o
   2   1  12       42.46       45.70      3.48 o
   3   1  12       99.67       92.52      4.83 o
   4   1  12       95.53       93.71      4.04 o
   5   1  12        4.27        1.72      3.07 o
   6   1  12       79.29       90.48      4.33 o
   7   1  12       54.64       52.62      4.31 o
   8   1  12        0.21        1.75      4.17 o
   9   1  12       11.52        8.19      4.46 o
  10   1  12        2.46        7.36      8.59 o
 -11   2  12       22.71       20.63      8.85 o
 -10   2  12        2.34       11.17      8.76 o
  -9   2  12        0.89        4.32      9.25 o
  -8   2  12        4.85        4.04      4.54 o
  -7   2  12       28.10       21.23      4.66 o
  -6   2  12        0.39       -0.67      4.16 o
  -5   2  12        0.15        1.00      4.11 o
  -4   2  12        1.88        3.57      6.18 o
  -3   2  12       27.67       26.76      7.04 o
  -2   2  12      314.49      301.13      4.72 o
  -1   2  12       66.79       69.70      3.53 o
   0   2  12       71.15       94.54      3.14 o
   1   2  12       38.21       57.87      3.57 o
   2   2  12       28.85       15.80      3.56 o
   3   2  12        1.57        3.24      3.76 o
   4   2  12        0.41       -0.89      3.15 o
   5   2  12        4.48        7.89      3.18 o
   6   2  12        0.07        0.86      3.69 o
   7   2  12       80.58       82.38      4.54 o
   8   2  12        3.09        2.23      5.01 o
   9   2  12        0.25        0.19      5.63 o
 -10   3  12        3.47        9.14      6.34 o
  -9   3  12        1.62       11.20      9.67 o
  -8   3  12        6.55       16.03      5.67 o
  -7   3  12       13.90       17.38     10.87 o
  -6   3  12       21.06       30.06      7.20 o
  -5   3  12       74.26       66.40     13.13 o
  -4   3  12      153.48      174.59      7.68 o
  -3   3  12       50.13       55.77      6.24 o
  -2   3  12       11.57        8.72      3.46 o
  -1   3  12      137.35      144.61      4.46 o
   0   3  12       99.45       91.41      6.16 o
   1   3  12      170.97      164.76      4.52 o
   2   3  12      114.26      128.23      4.28 o
   3   3  12       14.46       19.14      2.98 o
   4   3  12      257.41      286.62      4.56 o
   5   3  12       38.25       49.92      3.94 o
   6   3  12       43.69       36.21      4.52 o
   7   3  12        0.03       -0.17      4.58 o
   8   3  12        5.20        1.25      5.43 o
   9   3  12        4.10       14.28      6.24 o
 -10   4  12        0.28       19.71      9.99 o
  -9   4  12        7.66       12.45      6.84 o
  -8   4  12       39.31       38.37     11.17 o
  -7   4  12        5.10        2.68      6.61 o
  -6   4  12      142.66      142.09      8.13 o
  -5   4  12        5.77        7.84      6.54 o
  -4   4  12      213.92      252.22      8.90 o
  -3   4  12       99.49       95.90      6.13 o
  -2   4  12        9.95        7.57      3.86 o
  -1   4  12      104.36      107.20      4.91 o
   0   4  12        1.93        1.28      4.16 o
   1   4  12       95.31       64.86      6.17 o
   2   4  12       28.63       24.37      4.24 o
   3   4  12        0.77        3.45      3.96 o
   4   4  12        5.77        6.53      4.79 o
   5   4  12        4.49        6.36      3.82 o
   6   4  12       79.38      101.90      5.19 o
   7   4  12        0.00        3.82      4.45 o
   8   4  12       18.36       24.34      4.69 o
 -10   5  12        5.89       22.80      9.77 o
  -9   5  12       12.43       14.80      8.04 o
  -8   5  12       84.46       88.28      8.20 o
  -7   5  12        0.93        0.94      6.62 o
  -6   5  12        8.35        7.88      7.02 o
  -5   5  12      122.11      104.11      7.89 o
  -4   5  12       13.42       10.84      6.89 o
  -3   5  12       15.17       12.79      4.03 o
  -2   5  12       48.71       56.68      5.54 o
  -1   5  12       16.66        6.87      4.15 o
   0   5  12       48.11       34.69      4.65 o
   1   5  12        2.77        3.66      4.85 o
   2   5  12       16.63       15.28      4.29 o
   3   5  12       50.64       53.57      4.77 o
   4   5  12        6.54       12.15      4.91 o
   5   5  12        8.17        9.11      4.07 o
   6   5  12       38.78       42.68      5.58 o
   7   5  12       17.29       15.88      5.62 o
   8   5  12       21.14       22.71      9.34 o
  -9   6  12        2.25        4.86      8.19 o
  -8   6  12        1.15       10.63      7.30 o
  -7   6  12        1.49        2.91      6.80 o
  -6   6  12        0.41       -0.21      7.47 o
  -5   6  12       19.04       28.86      7.77 o
  -4   6  12        0.39       -0.74      6.53 o
  -3   6  12       33.93       46.22      4.78 o
  -2   6  12        0.00        0.51      4.45 o
  -1   6  12        0.02        0.27      4.70 o
   0   6  12       75.33       61.83      5.35 o
   1   6  12       74.13       51.93      5.54 o
   2   6  12       31.09       24.53      4.39 o
   3   6  12        4.92        1.18      4.53 o
   4   6  12        3.28        1.53      4.85 o
   5   6  12       19.87        8.36      5.15 o
   6   6  12       22.69       12.94      5.38 o
   7   6  12       43.46       46.15      5.94 o
   8   6  12       33.34       43.67     12.20 o
  -8   7  12        0.69       10.16      8.31 o
  -7   7  12        1.55       -2.80      7.29 o
  -6   7  12        4.04       -0.90      7.96 o
  -5   7  12       15.06       12.92      6.95 o
  -4   7  12        0.59       -3.87      7.42 o
  -3   7  12      110.94      110.04      5.72 o
  -2   7  12        3.93        3.32      4.88 o
  -1   7  12        2.77        5.45      5.14 o
   0   7  12        2.82        5.12      5.04 o
   1   7  12        0.45       -0.40      5.20 o
   2   7  12       31.62       32.59      6.09 o
   3   7  12       38.80       50.28      4.84 o
   4   7  12        0.02       -0.75      4.79 o
   5   7  12       27.56       15.07      5.21 o
   6   7  12       37.90       32.14      6.82 o
   7   7  12        1.01       10.78     10.84 o
  -6   8  12        6.69        2.67      8.14 o
  -5   8  12       44.70       65.20      8.59 o
  -4   8  12       11.73       17.31      5.06 o
  -3   8  12       22.65       11.75      4.94 o
  -2   8  12        0.00        1.45      5.14 o
  -1   8  12      159.44      147.17      6.46 o
   0   8  12       29.53       30.10      5.62 o
   1   8  12       45.06       47.48      6.34 o
   2   8  12        0.56        3.92      5.69 o
   3   8  12        4.06        7.68      4.64 o
   4   8  12        0.68        6.04      4.87 o
   5   8  12        0.11       10.68      5.18 o
   6   8  12        3.14       14.75     10.02 o
   7   8  12        0.21        9.35      9.90 o
  -5   9  12        1.15       11.06      9.07 o
  -4   9  12        0.60        8.38      5.29 o
  -3   9  12        0.80        1.76      5.09 o
  -2   9  12        0.44        4.59      5.42 o
  -1   9  12        4.21        5.52      5.66 o
   0   9  12        0.02        1.02      5.83 o
   1   9  12        1.82        0.02      5.35 o
   2   9  12        0.02       -0.29      5.74 o
   3   9  12       55.54       73.49      7.41 o
   4   9  12        0.30        2.92      5.25 o
   5   9  12        2.37        8.10      9.04 o
   6   9  12        2.52        8.53     10.33 o
  -4  10  12       81.73      103.68      8.80 o
  -3  10  12        1.13        1.44      7.87 o
  -2  10  12        4.54        2.23      5.94 o
  -1  10  12       19.73        8.51      5.89 o
   0  10  12        0.00        2.96      5.74 o
   1  10  12        4.23       -2.34      6.37 o
   2  10  12        7.96        1.58      9.29 o
   5  10  12        9.36        7.23      9.50 o
  -4  11  12        6.65       29.44      8.78 o
  -3  11  12       13.86        9.37      8.26 o
  -2  11  12        8.85       13.08      8.64 o
  -1  11  12       32.30       45.59      9.52 o
  -9   0  13        2.54       -4.01      9.26 o
  -7   0  13       50.40       41.93     10.15 o
  -5   0  13        0.59       -5.18     10.46 o
  -3   0  13       91.15       51.91     10.33 o
  -1   0  13       38.33       41.73     10.64 o
   1   0  13       14.88        6.23      3.86 o
   3   0  13       52.81       60.55      7.55 o
   5   0  13        7.47        6.16      5.04 o
   7   0  13        4.73       18.70      5.69 o
   9   0  13        0.11       -4.44      7.68 o
 -10   1  13        6.35        2.05      6.25 o
  -9   1  13        1.47       -1.82      6.27 o
  -8   1  13       21.47       20.13      6.76 o
  -7   1  13       10.91        4.63      6.69 o
  -6   1  13       43.78       32.49      7.11 o
  -5   1  13       39.11       43.25      7.43 o
  -4   1  13       26.86       26.24      5.32 o
  -3   1  13        1.95        5.02      4.13 o
  -2   1  13        0.84       -1.32      3.76 o
  -1   1  13      107.86      122.14      5.25 o
   0   1  13        0.00       -1.47      3.34 o
   1   1  13      325.70      274.60      4.86 o
   2   1  13        5.71        2.02      3.17 o
   3   1  13        0.38        4.18      3.68 o
   4   1  13       15.30        8.68      3.64 o
   5   1  13       34.41       31.41      3.57 o
   6   1  13       44.10       41.44      4.08 o
   7   1  13        6.37        8.98      3.84 o
   8   1  13        0.30       -1.89      5.17 o
   9   1  13        4.27        4.41      7.56 o
 -10   2  13        4.10        4.91      9.61 o
  -9   2  13       13.60       11.04      9.77 o
  -8   2  13        2.94        1.42      8.31 o
  -7   2  13       73.03       57.21      4.76 o
  -6   2  13        5.00        3.87      4.22 o
  -5   2  13       25.60       29.45      6.14 o
  -4   2  13      107.76       99.90      5.75 o
  -3   2  13        2.57        2.87      4.08 o
  -2   2  13       94.75       97.43      4.76 o
  -1   2  13      131.10      181.40      5.84 o
   0   2  13       86.03      109.05      4.53 o
   1   2  13        0.39        1.68      3.94 o
   2   2  13        0.87        7.06      3.41 o
   3   2  13        2.40        5.63      3.86 o
   4   2  13       11.69       10.38      3.35 o
   5   2  13       22.58       16.26      3.16 o
   6   2  13       37.90       30.38      5.05 o
   7   2  13       17.94       16.55      5.18 o
   8   2  13        2.58        1.07      5.28 o
 -10   3  13       25.25       44.57     10.66 o
  -9   3  13        0.04        9.52     10.09 o
  -8   3  13       36.17       27.72      5.76 o
  -7   3  13       39.78       47.44      5.69 o
  -6   3  13        1.96        3.47      5.10 o
  -5   3  13        0.25        8.86     12.54 o
  -4   3  13      142.47      142.40     17.68 o
  -3   3  13        1.51        6.28      8.52 o
  -2   3  13       30.19       44.90     10.05 o
  -1   3  13       39.92       47.17      3.94 o
   0   3  13        0.46        2.41      3.83 o
   1   3  13        1.16       -0.65      4.14 o
   2   3  13       22.64       21.55      3.63 o
   3   3  13       72.95       77.63      5.10 o
   4   3  13      247.94      270.69      5.58 o
   5   3  13       18.40       18.97      3.81 o
   6   3  13        3.64       10.62      4.65 o
   7   3  13       49.59       53.41      4.91 o
   8   3  13       13.11       15.61      5.49 o
 -10   4  13        3.64        2.97      7.77 o
  -9   4  13       35.99       58.65      7.58 o
  -8   4  13        6.33       13.62      5.90 o
  -7   4  13      108.87      134.89      6.83 o
  -6   4  13       13.53        3.94      6.65 o
  -5   4  13       71.82       77.80      7.54 o
  -4   4  13        0.56        9.00      6.49 o
  -3   4  13        0.57       -1.70      6.05 o
  -2   4  13      108.53      114.71      7.54 o
  -1   4  13       34.23       31.04      4.50 o
   0   4  13        1.09        7.70      4.29 o
   1   4  13        8.29        7.66      4.35 o
   2   4  13        5.42        7.01      6.97 o
   3   4  13      264.16      266.04      5.33 o
   4   4  13        2.38        2.85      4.90 o
   5   4  13       13.34       28.59      4.34 o
   6   4  13       99.07       98.93      5.06 o
   7   4  13        0.07        0.82      4.67 o
   8   4  13       14.63       14.67     10.53 o
  -9   5  13        0.00        6.44      7.33 o
  -8   5  13        4.14       14.64      7.89 o
  -7   5  13       31.26       35.16      7.93 o
  -6   5  13        3.73        1.63      7.24 o
  -5   5  13       81.78       82.90      8.22 o
  -4   5  13       26.40       25.57      6.96 o
  -3   5  13        7.50        3.29      6.82 o
  -2   5  13       21.44       19.96      4.41 o
  -1   5  13        7.05        6.69      4.54 o
   0   5  13       47.01       36.90      5.09 o
   1   5  13       59.07       43.48      5.39 o
   2   5  13        8.87        5.76      5.47 o
   3   5  13        0.92        0.93      4.92 o
   4   5  13        0.49        0.07      4.80 o
   5   5  13        0.33        5.24      4.28 o
   6   5  13       37.81       44.56      5.76 o
   7   5  13        0.82        4.20      7.12 o
   8   5  13        1.36        2.47     11.75 o
  -8   6  13       26.07       33.66      8.68 o
  -7   6  13        3.06        0.15      7.93 o
  -6   6  13        4.00        0.69      6.97 o
  -5   6  13        0.52       -1.01      7.22 o
  -4   6  13       18.32       25.60      7.28 o
  -3   6  13       28.50       27.71      7.57 o
  -2   6  13       46.41       35.36      4.94 o
  -1   6  13       32.62       37.32      5.12 o
   0   6  13       77.61       72.17      5.76 o
   1   6  13       13.42       11.99      5.13 o
   2   6  13       18.98       17.35      5.79 o
   3   6  13        1.51        4.51      5.95 o
   4   6  13        2.16        2.00      4.79 o
   5   6  13        1.57       -2.04      5.16 o
   6   6  13       12.01       12.68      7.44 o
   7   6  13       18.81       29.39     10.25 o
  -7   7  13       49.33       42.18      8.60 o
  -6   7  13        1.10       -3.37      8.13 o
  -5   7  13       10.26       11.67      7.15 o
  -4   7  13        1.03        2.56      6.99 o
  -3   7  13        4.89        9.82      8.06 o
  -2   7  13       31.65       22.40      4.93 o
  -1   7  13        6.62        3.63      4.84 o
   0   7  13       22.58       19.11      5.31 o
   1   7  13        9.57        8.10      5.34 o
   2   7  13        4.99        6.84      5.98 o
   3   7  13       10.18        7.89      6.20 o
   4   7  13        3.80        7.81      6.50 o
   5   7  13        0.42        0.06      6.60 o
   6   7  13        2.52        3.87      9.82 o
   7   7  13        0.11        0.78      9.94 o
  -6   8  13        0.26        0.19      7.77 o
  -5   8  13        0.37        5.71      8.56 o
  -4   8  13       30.48       22.82      8.58 o
  -3   8  13       22.37       26.04      8.61 o
  -2   8  13       24.27       24.15      5.40 o
  -1   8  13        0.18       -0.45      5.54 o
   0   8  13       19.76       11.50      5.37 o
   1   8  13       32.77       34.18      5.97 o
   2   8  13       88.09      102.21      8.42 o
   3   8  13        5.10       10.61      6.63 o
   4   8  13       45.55       82.22      8.71 o
   6   8  13       19.36       12.33     10.45 o
  -3   9  13        0.39        9.37      9.13 o
  -2   9  13       73.73       81.22      6.61 o
  -1   9  13        2.38        2.76      5.59 o
   0   9  13        0.95       -0.43      5.78 o
   1   9  13       12.26       11.46      6.17 o
   2   9  13        5.61        9.47      6.61 o
   3   9  13        7.80        6.59      8.37 o
  -2  10  13       30.28        9.65      8.29 o
  -1  10  13        0.24       -5.85      8.49 o
   0  10  13        0.96       -5.77      7.83 o
   1  10  13        5.42       -4.25      8.78 o
  -8   0  14       89.99       97.59     10.70 o
  -6   0  14       32.11       26.47     10.30 o
  -4   0  14        0.17        1.94      9.33 o
  -2   0  14       23.11        8.80     10.26 o
   0   0  14       48.00       20.67      9.92 o
   2   0  14        0.99        5.93      8.13 o
   4   0  14        0.43       -0.37      4.77 o
   6   0  14        1.76       12.63      5.41 o
   8   0  14       12.35       20.23      5.92 o
  -9   1  14        0.00       -4.98      6.51 o
  -8   1  14       11.33        6.41      7.15 o
  -7   1  14       16.40        3.34      7.03 o
  -6   1  14       55.02       47.85      7.63 o
  -5   1  14       26.95       27.23      7.34 o
  -4   1  14        0.70      -10.09     15.51 o
  -3   1  14       23.27       16.94      7.26 o
  -2   1  14       25.19       40.76      7.08 o
  -1   1  14       26.28       27.93      6.91 o
   0   1  14       49.78       84.44      7.45 o
   1   1  14       13.38       15.54      4.38 o
   2   1  14       46.32       36.62      4.80 o
   3   1  14       64.07       41.62      5.73 o
   4   1  14        4.47        4.82      3.60 o
   5   1  14        0.11        2.18      4.03 o
   6   1  14        0.25        4.16      4.75 o
   7   1  14        0.15        4.63      4.75 o
   8   1  14        1.27        4.68      4.92 o
  -8   2  14       22.31       16.98     10.59 o
  -7   2  14        1.97        2.64      6.50 o
  -6   2  14       21.48       13.68      6.64 o
  -5   2  14       66.96       58.24      7.95 o
  -4   2  14       73.55       82.94     14.14 o
  -3   2  14       26.70       20.72      6.98 o
  -2   2  14       61.98       48.75     11.82 o
  -1   2  14       19.19       18.99      4.11 o
   0   2  14       16.72       18.51      4.78 o
   1   2  14        0.07        1.15      3.83 o
   2   2  14       46.43       25.62      5.68 o
   3   2  14       13.47       11.21      6.07 o
   4   2  14       46.17       70.36      4.44 o
   5   2  14       12.16       15.93      3.76 o
   6   2  14       13.44       10.96      4.29 o
   7   2  14       26.56       23.74      5.21 o
   8   2  14        5.93        8.64      5.21 o
  -8   3  14        0.23        7.18     10.59 o
  -7   3  14       20.29       30.35     10.78 o
  -6   3  14        0.13        5.91     10.09 o
  -5   3  14        0.23        5.98      6.69 o
  -4   3  14      115.83      110.99      6.02 o
  -3   3  14       33.14       44.25      6.74 o
  -2   3  14       17.02       16.63      5.15 o
  -1   3  14      142.00      185.47     12.58 o
   0   3  14       27.16       37.37      8.93 o
   1   3  14        0.00       -2.62      4.06 o
   2   3  14        0.08        2.14      4.29 o
   3   3  14       79.02       96.10      6.70 o
   4   3  14        3.89        6.01      6.05 o
   5   3  14       31.87       21.87      3.89 o
   6   3  14        0.21        2.88      4.65 o
   7   3  14        6.79        7.92      4.58 o
   8   3  14        0.12        3.11     11.56 o
  -7   4  14        0.72       12.58      7.03 o
  -6   4  14        0.34        2.22      5.72 o
  -5   4  14        0.79        3.18     10.31 o
  -4   4  14       18.27       19.97      6.34 o
  -3   4  14       44.03       52.26      5.71 o
  -2   4  14        1.73        8.72      8.56 o
  -1   4  14       21.66       19.23     11.20 o
   0   4  14        0.63        5.27      5.18 o
   1   4  14        5.29        5.21      4.22 o
   2   4  14      156.56      168.33      7.91 o
   3   4  14        0.53        7.43      5.79 o
   4   4  14        0.33        3.84      6.08 o
   5   4  14        0.01        0.57      4.95 o
   6   4  14        0.02        7.44      5.22 o
   7   4  14       19.74       21.22     10.88 o
  -8   5  14       21.56       25.78      8.08 o
  -7   5  14       10.88       16.78      7.77 o
  -6   5  14       27.09       31.99      7.43 o
  -5   5  14        7.60       28.07      6.93 o
  -4   5  14        1.17        3.46      6.92 o
  -3   5  14       78.73       66.92      7.80 o
  -2   5  14       14.96       29.95      7.22 o
  -1   5  14       63.09       76.51      8.07 o
   0   5  14       14.36       14.39      6.02 o
   1   5  14        1.10        2.28      5.19 o
   2   5  14      109.41       97.49      8.62 o
   3   5  14       11.39       11.95      4.94 o
   4   5  14       28.47       43.28      6.74 o
   5   5  14       31.01       31.36      6.36 o
   6   5  14        0.37        6.44      6.91 o
   7   5  14        0.04        7.81     11.05 o
  -7   6  14       22.92       20.89      7.75 o
  -6   6  14        0.15       -1.43      7.53 o
  -5   6  14        0.00        4.09      7.10 o
  -4   6  14        4.98        4.05      7.35 o
  -3   6  14       66.40       53.19      7.69 o
  -2   6  14       21.55        4.94      7.40 o
  -1   6  14        6.81       11.51      7.47 o
   0   6  14       45.99       43.56      5.76 o
   1   6  14       11.26       16.90      5.40 o
   2   6  14       21.03       21.17      5.88 o
   3   6  14        1.87        9.93      4.82 o
   4   6  14        7.02        9.08      5.23 o
   5   6  14       11.36        8.88      9.19 o
   7   6  14        5.35        5.23     10.61 o
  -6   7  14        0.40       -1.04      8.43 o
  -5   7  14        1.65        9.66      7.49 o
  -4   7  14        6.26       -1.27      7.05 o
  -3   7  14        0.50        8.17      7.89 o
  -2   7  14        0.23        1.13      7.18 o
  -1   7  14        0.27        6.09      8.11 o
   0   7  14        9.22        9.05      5.33 o
   1   7  14       27.56       19.18      5.71 o
   2   7  14       36.60       27.59      6.26 o
   3   7  14        9.57       13.28      6.00 o
   4   7  14        0.57        8.51      6.13 o
  -4   8  14        9.11       20.54      7.80 o
  -3   8  14        0.02        5.78      7.51 o
  -2   8  14        0.28       -4.40      8.10 o
  -1   8  14        0.08        1.67      5.52 o
   0   8  14        1.66        2.56      5.49 o
   1   8  14        7.21        4.59      5.56 o
   2   8  14       10.17        9.41      6.23 o
   3   8  14       25.87       38.12      6.76 o
  -1   9  14        0.07       -3.00      8.17 o
   0   9  14        5.17        4.84      8.01 o
   1   9  14        0.19        1.72      8.42 o
   2   9  14        0.30        8.73      9.18 o
  -1  10  14        5.16        0.59      8.10 o
  -7   0  15       18.77       17.03      9.91 o
  -5   0  15        0.77      -10.27     10.27 o
  -3   0  15       14.86        4.32     10.63 o
  -1   0  15       42.11       73.34     10.38 o
   1   0  15       42.33       52.93     10.38 o
   3   0  15       11.12        5.15      7.83 o
   5   0  15       24.22       23.43      7.08 o
   7   0  15        3.29        3.49      8.90 o
  -7   1  15        2.22       -4.74      7.14 o
  -6   1  15       12.46       12.12      7.19 o
  -5   1  15        4.55        2.86      7.17 o
  -4   1  15       31.44       27.54      8.49 o
  -3   1  15        5.27       -4.11      6.93 o
  -2   1  15       21.61       23.64      7.42 o
  -1   1  15        2.74        1.72      7.23 o
   0   1  15        1.79       -0.54      7.07 o
   1   1  15        1.89       -6.19      6.19 o
   2   1  15       87.47       60.58      9.57 o
   3   1  15        0.26       -4.23      6.57 o
   4   1  15        9.38       10.51      5.80 o
   5   1  15       10.01        9.28      4.53 o
   6   1  15        3.32        6.57      4.75 o
   7   1  15        3.73        8.53      4.82 o
  -7   2  15       12.18       -3.49      9.63 o
  -6   2  15        8.77        5.92      6.85 o
  -5   2  15       13.93        7.41      9.52 o
  -4   2  15       35.15       41.95      7.82 o
  -3   2  15       46.58       26.68      7.52 o
  -2   2  15        1.89       -4.09      8.89 o
  -1   2  15       22.97       28.75     10.06 o
   0   2  15       27.95       38.10     10.00 o
   1   2  15       32.97       10.97      9.74 o
   2   2  15        0.60       -4.44      9.63 o
   3   2  15        2.11       -2.88      9.42 o
   4   2  15        0.64       -0.15      6.01 o
   5   2  15       16.18       20.41      4.95 o
   6   2  15        2.08        1.91      4.99 o
   7   2  15        5.46        6.10      4.86 o
  -6   3  15       19.46       25.88     11.65 o
  -5   3  15        3.94       15.96     10.70 o
  -4   3  15        5.73       29.62     11.63 o
  -3   3  15       34.19       47.07     11.51 o
  -2   3  15        2.81       14.15     11.00 o
  -1   3  15        1.68        8.60     10.05 o
   0   3  15        6.63       14.52      9.58 o
   1   3  15       20.09       18.12     10.15 o
   2   3  15       24.53       21.95      5.97 o
   3   3  15       23.06       33.21      6.33 o
   4   3  15        0.23       -1.33      5.91 o
   5   3  15       51.11       68.41      6.78 o
   6   3  15       12.91       15.32      5.13 o
   7   3  15        4.89       -5.15      7.13 o
  -5   4  15      122.81      152.38     12.98 o
  -4   4  15       21.82       39.62     10.43 o
  -3   4  15       73.28      103.73     11.71 o
  -2   4  15       47.16       49.47     10.16 o
  -1   4  15        9.79       10.74      5.89 o
   0   4  15        1.28       15.35     13.53 o
   1   4  15        3.59        5.70      5.57 o
   2   4  15        0.03        7.97      4.62 o
   3   4  15        6.06       10.47      6.28 o
   4   4  15        9.92       16.66      6.20 o
   5   4  15        0.57        3.52      6.12 o
   6   4  15        3.11        8.78     10.56 o
  -4   5  15        0.03        7.38      9.05 o
  -3   5  15       21.71       26.99     15.30 o
  -2   5  15       14.64       33.74     12.75 o
  -1   5  15        8.11       14.53      5.91 o
   0   5  15        5.07        3.23      6.82 o
   1   5  15        3.00        5.02      5.71 o
   2   5  15       18.02       17.77      4.77 o
   3   5  15       15.99       22.42      5.88 o
   4   5  15        7.14        9.95      6.28 o
   5   5  15        0.01        0.66     10.20 o
  -6   6  15       15.13       14.99      8.01 o
  -5   6  15        3.86        8.14      7.99 o
  -4   6  15        9.58       17.76      7.95 o
  -3   6  15        2.37        0.12      7.25 o
  -2   6  15        0.01        2.43      7.43 o
  -1   6  15        8.55       17.81      7.89 o
   0   6  15        1.87        0.49      7.95 o
   1   6  15       22.89       27.35      5.85 o
   2   6  15       22.77       15.09      6.60 o
   3   6  15        1.14        4.76      5.03 o
   4   6  15        1.13        7.18     11.73 o
  -5   7  15        1.39        4.68      8.12 o
  -4   7  15        6.40       10.51      7.52 o
  -3   7  15       10.57       13.27      8.07 o
  -2   7  15        9.24        5.96      8.26 o
  -1   7  15        7.36       11.50      7.84 o
   0   7  15       33.04       35.27      8.44 o
   1   7  15       27.37       26.34      6.12 o
   2   7  15        0.00        3.04      6.05 o
   3   7  15        3.46        8.86      5.06 o
  -2   8  15        8.88        7.76      8.08 o
  -1   8  15        0.93        0.08      7.94 o
   0   8  15        7.03       11.17      9.34 o
   1   8  15        8.55        5.96      7.72 o
   2   8  15       17.85       23.69      8.64 o
  -4   0  16        4.35       -5.18     10.45 o
  -2   0  16       44.65       72.76     11.39 o
   0   0  16        1.88      -10.40     10.40 o
   2   0  16       48.10       38.46      9.36 o
   4   0  16        5.12        8.36      6.57 o
  -4   1  16        1.14        2.46      7.50 o
  -3   1  16       18.38       10.39      7.75 o
  -2   1  16        0.26       -4.56      8.37 o
  -1   1  16        5.36        2.38      7.22 o
   0   1  16        3.90        2.01      6.88 o
   1   1  16        0.48       -4.00      6.62 o
   2   1  16        5.24       -0.19      9.42 o
   3   1  16        6.55        9.82      8.86 o
   4   1  16        0.81        2.85      5.28 o
   5   1  16       17.50       36.44      6.25 o
   6   1  16        6.32       13.28      5.91 o
  -4   2  16       29.64       28.73      8.11 o
  -3   2  16       27.02       17.39      7.59 o
  -2   2  16        4.95        5.37     10.58 o
  -1   2  16        8.89        6.18     10.79 o
   0   2  16       13.45       27.02     10.93 o
   1   2  16        1.20       -3.11      9.34 o
   2   2  16       34.40       23.61     10.21 o
   3   2  16        5.73        0.50      8.77 o
   4   2  16       14.74       -5.54      9.10 o
   5   2  16        0.64        5.01      6.02 o
   6   2  16        4.87        7.48     10.02 o
  -3   3  16        1.36       14.61     11.07 o
  -2   3  16        0.05        1.45      9.85 o
  -1   3  16       17.32       24.85     11.13 o
   0   3  16        0.33        3.11     10.50 o
   1   3  16        1.78        0.31      9.19 o
   2   3  16        3.50        1.85      9.77 o
   3   3  16        1.49       -5.12      8.91 o
   4   3  16        3.81       -2.63      6.42 o
   5   3  16        1.54        2.14      9.76 o
  -2   4  16        0.21       21.05     11.72 o
  -1   4  16       89.53      148.95     12.26 o
   0   4  16        4.35       13.61      9.77 o
   1   4  16        0.45        7.15     10.31 o
   2   4  16       11.12       16.50      9.81 o
   3   4  16        2.54       11.64      9.14 o
   4   4  16       45.63       46.04      7.01 o
   5   4  16        5.93        7.40     10.03 o
   0   5  16        0.95       21.61     10.71 o
   1   5  16        2.62        5.73      9.74 o
   2   5  16        2.49        6.43     10.43 o
   3   5  16        7.88       19.20     10.28 o
   4   5  16       16.82       10.42      9.06 o
   0   6  16        7.18        6.88      7.96 o
   1   6  16        0.06        3.57      8.14 o
   2   6  16        0.10       12.41      8.35 o
   3   6  16        2.26        8.98      5.23 o
  -3   7  16       15.54       11.70      8.40 o
  -2   7  16        0.89        9.97      8.70 o
  -1   7  16        0.77       -1.03      7.73 o
   0   7  16       23.58       21.09      8.95 o
   1   7  16        8.25        8.73      8.36 o
   1   0  17        9.08       10.36     10.02 o
   0   1  17        1.85       -7.70      7.70 o
   1   1  17        1.95        1.71      9.92 o
   2   1  17        3.44        6.79     10.29 o
   3   1  17        1.56       -4.94      9.15 o
   4   1  17       14.78        2.94      9.12 o
   1   2  17        1.50       -8.51      9.77 o
   2   2  17        1.09       -6.21     10.12 o
   3   2  17       18.55        2.76      9.49 o
   2   3  17        0.00        1.79      9.57 o
   3   3  17        4.55       -6.98      9.62 o
 
